# Supplementary material for: Serum Metabonomics Reveals Risk Factors in Different Periods of Cerebral Infarction in Humans
Source: Front Mol Biosci. 2022 Feb 15;8:784288. doi: 10.3389/fmolb.2021.784288 (PMC8887861; doi:10.3389/fmolb.2021.784288)
Supplement: Supplementary file 1 [file DataSheet1.zip]

Archive with 4 entries (4 files):
- Sup 1.XLSX
- Sup 2.XLSX
- Sup 3.XLSX
- Sup 4.XLSX
