# Supplementary material for: Serum Metabonomics Reveals Risk Factors in Different Periods of Cerebral Infarction in Humans
Source: Front Mol Biosci. 2022 Feb 15;8:784288. doi: 10.3389/fmolb.2021.784288 (PMC8887861; doi:10.3389/fmolb.2021.784288)
Supplement: Supplementary file 1 [file DataSheet1.zip › Sup 1.XLSX]

## Sheet: tab.S1
Metabolite	Figure	Group	N vs.A	N vs.B	N vs.C	N vs.D	N vs.T	A vs.T	B vs.T	C vs.T	D vs.T
1-Heptanesulfonic acid	7	n first: Primary screening group	**	*	*	*	**				**
		n second: verification group	***	**			***
5a-Dihydrotestosterone sulfate	7	n first: Primary screening group	**	*
		n second: verification group		*
Choline	7	n first: Primary screening group	*	*	*		*
		n second: verification group	**	***	***	**
Di-n-butylphthalate	7	n first: Primary screening group	**			*	**
		n second: verification group		**	*	***
FFA 16：0	8	n first: Primary screening group		**	**		*				*
		n second: verification group		*	*		**
FFA 18：0	8	n first: Primary screening group	*	**	**		*		*
		n second: verification group		*			*
FFA 18：1	8	n first: Primary screening group				**					*
		n second: verification group									*
FFA 18：2	8	n first: Primary screening group				**					*
		n second: verification group									*
FFA 20：4	8	n first: Primary screening group				**					*
		n second: verification group						*			*
L-Phenylalanine	3	n first: Primary screening group	**	*	**	*	**
		n second: verification group	*	**			*
PC 16：00-18：2 (PC 34：2)	8	n first: Primary screening group	*			*
		n second: verification group	**	*		**	**
PC 34：3	8	n first: Primary screening group	*			*
		n second: verification group				*
Phenylacetyl-L-glutamine	3	n first: Primary screening group	**	*		**
		n second: verification group	*	*	*	*	*
Phosphoric acid	7	n first: Primary screening group			***	*	**
		n second: verification group			***	*	**
Note:
N, normal group; nfirst=41, nsecond=18;			* p < 0.05; ** p < 0.01; *** p < 0.001;
A, time within three days of cerebral infarction, nfirst=31, nsecond=7;			two-tailed Mann-Whitney U test.
B, time after three days but within five days of cerebral infarction, nfirst=17, nsecond=8;
C, time after three days but within five days of cerebral infarction, nfirst=13, nsecond=5;
D, time after seven days of cerebral infarction, nfirst=19, nsecond=11;
T, cerebral infarction patients with glycosuria, nfirst=20, nsecond=12.
