# Supplementary material for: Serum Metabonomics Reveals Risk Factors in Different Periods of Cerebral Infarction in Humans
Source: Front Mol Biosci. 2022 Feb 15;8:784288. doi: 10.3389/fmolb.2021.784288 (PMC8887861; doi:10.3389/fmolb.2021.784288)
Supplement: Supplementary file 1 [file DataSheet1.zip › Sup 2.XLSX]

## Sheet: Table 1 First batch.
team	GROUP	GENDER	AGE	ALT	AST	A/A	GGT	ALP	TP	ALB	GLO	A/G	TBIL	DBIL	IDBIL	CHE	Crea	U/C	UA	HCO3	LDH	K	Na	Cl	Ca	P	Mg	AG	T_CH	TG	HDL_C	LDL_C	CYs－C	TBA	PA	GLU
1	A	2	50	22	20	0.9	45	50	81.9	43.3	38.6	1.1	9.8	4.5	5.3	10355	43.2	133.1	256.7	28.2	174	3.6	140	104	2.1	1.03	0.96	11.4
1	A	1	58														86.3	32.33	239.3	26		4.5	135.4	91	2.23	1.22	1.07	22.9
1	A	2	85	13	25	1.9	25	83	83.6	35.7	47.9	0.7	21.3	9.3	12	6688	78.2	95.27	313.9	22.1	267	3.7	139.4	101	2.13	0.99	0.94	20
1	A	2	67	12	18	1.5														24.2	201	3.7	139	103	2.29	1.06	0.96	15.5	5.81	3.24	1.17	4.05		3	176	18.95
1	A	1	70	18	20	1.1	40	61	67.8	44.1	23.7	1.9	15.7	6.5	9.2	5501													3.19	0.55	1.29	1.91		3.1	203
1	A	1	53	25	24	1	54	68	75.5	45.3	30.2	1.5	20.7	5.9	14.8	10503	76.5	92.94	546.4	27.1	102	2.9	142	104	2.19	0.95	0.85	14.8	4.36	4.21	4.26	2.37
1	A	1	62	23	21	0.9	84	75	75	42.6	32.4	1.3	24.4	7	17.4	10529	67.5	91.26	332	24.9	247	3.9	139.1	102	2.22	0.52	0.86	16.1	5.2	1.72	2.11	3.13				5.91
1	A	1	53	20	18	0.9	36	80	73.2	45.2	28	1.6	12.1	4.2	7.9	9917	53.8	127.51	213.6	23.3	180	3.8	138	103	2.22	0.9	0.89	15.5	4.62	0.77	1.73	2.88
1	A	2	60	15	13	0.9	5	72	73	42.4	30.6	1.4	9.6	3.1	6.5	9347	68.2	78.74	223.7	23.8	242	3.8	140	102	2.08	1.04	0.91	18.4	6.76	1.11	1.29	2.32				5.65
1	A	2	55	9	17	1.9											63.9	95.31	294.9	24.5	188	3.7	142	104	2.19	0.66	0.87	17.2								6.32
1	A	1	57	21	14	0.7	48	83	67.1	37.3	29.8	1.3	5.8	1.7	4.1	8902	74.9	65.55	377.2	25.7	138	3.9	136	102	2.13	0.88	0.9	12.2	5.58	4.7	1.02	3.12				16.77
1	A	1	49	34	19	0.6											71.3	69.42	330	28.2	183	3.3	145	107	2.1	0.8	0.88	13.1								5.45
1	A	1	62
1	A	1	64	8	14	1.8	49	98	67.2	44.8	22.4	2	4.4	2.1	2.3	10982													6.41	4.23	1.04	3.99		1.9	322
1	A	2	57	15	16	1.1	8	53	71.4	38.8	32.6	1.2	13.3	4.6	8.7	7970	40.9	69.93	233.2	22.6	141	3.3	144.2	102	2.09	0.95	0.87	23
1	A	2	73	11	19	1.7											263.7	31.13	276.4	21.9	190	4	136	103	1.88	0.9	1.07	15.1								6.38
1	A	1	64	11	22	2	19	80	55	19.4	35.6	0.5	33.7	19.9	13.8	2178				30.5		3.44	137.8	101.1	2.01	1.15	0.9	9.6	2.25	0.83	0.63	1.68				7.23
1	A	2	49	85	97	1.1	76	47	77.9	42.6	35.3	1.2	12.5	4.7	7.8	11249	142	57.18	450.2	21.2	212	3.4	134.1	98	2.03	0.5	0.79	18.3	4.49	6.59	0.88	1.44				11.21
2	B	1	68	19	20	1.1	36	137	70.5	39.2	31.3	1.3	11.7	4	7.7	7405	72.3	80.22	285.5	32.1	184	4	143	106	2	0.85	0.93	8.9	3.83	1.45	0.89	2.68				5.29
2	B	2	62																										6.46	1.55	1.43	4.36
2	B	2	63	40	40	1	52	84	65.7	40	25.7	1.6	27.5	17	10.5	6636													5.36	3.34	0.8	3.2		3.4	306
2	B	1	55	29	13	0.5	41	78	67.5	39.7	27.8	1.4	7.6	4.1	3.5	7604	65.1	52.07	279.6	27	131	3.6	141	105	2.17	0.81	0.94		5.78	1.53	1.29	3.71				5.13
2	B	1	55
2	B	1	84	84	202	2.4											82.2	88.2	332.2	28.8	278	3.6	145	107	2.16	0.97	0.92	12.8								5.57
2	B	1	51	17	13	0.8	80	80	73.7	43.8	29.9	1.5	12.3	5.5	6.8	9800	62	65.32	377.5	24.9	176	4.1	143	105	2.16	1.09	1.05	17.2								5.53
3	C	1	66	9	3	0.3											81.2	64.53	198.4	21	135	3.7	139	102	2.13	0.79	0.94	19.7								5.58
3	C	1	59
3	C	2	66	14	14	1	32	73	67.8	36.9	30.9	1.2	9.8	3.1	6.7	9940	65.9	54.17	197.4	23.3	145	3.5	139.3	101	2.12	1.05	0.86	18.5								10.15
3	C	1	64	7	14	2	8	94	74.3	36.7	37.6	1	5.1	2.3	2.8	9113	163.8	46.95	298.9	24	172	4.1	144.7	102	2.14	0.88	0.89	22.8					5.39			8
3	C	1	64	5	14	2.8	24	58	56.6	29.8	26.8	1.1	19.1	16.4	2.7	3099	148	114.73	329.5	29	171	3.9	130	93	2.14	1.04	0.95	11.9	3.39	1.44	0.73	1.77		6.6	50	3.87
3	C	1	63	9	22	2.4	10	77	64.5	34.7	29.8	1.2	11.9	4.7	7.2	7580	92	78.91	179.6	32.3	266	4.1	133	96	2.22	1.11	0.81	8.8	4.75	0.93	2.12	2.28		1.2	170	7.58
3	C	2	68	14	17	1.2	23	76	67.4	41.7	25.7	1.6	12.3	3.7	8.6	8376	80	66.5	285.4	28.9	165	3.7	139	104	2.05	0.92	0.89	9.8	5.44	2.46	0.97	3.14		3.2	279	8.81
3	C	1	57	24	18	0.8	46	89	84.4	49.1	35.3	1.4	12.9	4.7	8.2	10691	71	91.41	306.7	30.1	216	3.2	139.1	92	2.54	0.87	0.9	20.2	6.01	1.88	2.38	3.19				3.2
3	C	1	59	19	22	1.2	61	101	75	46.3	28.7	1.6	17.9	6.5	11.4	11256	78	66.54	398.9	23.2	265	4.5	142.2	103	2.33	1.16	0.86	20.5	6.08	1.59	1.37	3.72				5.79
4	D	1	73	80	63	0.8	265	155	64.6	32.4	32.2	1	5.8	3.1	2.7	5764				24.6		4.38	136.9	105.4	2.4	1.13	0.98	11.3	3.28	1.15	0.87	2.29		3.9	176
4	D	2	50
4	D	1	65	15	19	1.3	17	72	71.4	40.5	20.9	1.2	25.1	5.9	19.2	7762	80.1	86.64	252.8	35.5	167	4.1	142	106	2.05	0.9	0.88	5.6	3.3	1.14	0.94	2.06				8
4	D	1	57	28	22	0.8	46	70	69.2	47.2	22	2.2	9.5	3.3	6.2	8792					158								5.56	1.64	1.24	4.22		4.1	329
4	D	2	54	20	16	0.8	202	82	66.6	41.5	25.1	1.7	7.6	3.2	4.1	11992	58.5	97.95	268	26.5	261	3.5	144.2	102	2.15	1.05	1.09	19.2	6.26	1.54	1.95	4.11				4.12
4	D	2	67	29	87	3	9	67	74.3	42.7	31.6	1.4	6.6	3	3.6	7429	84.1	79.19	329.7	21.15	293	4.4	141.6	103	2.27	1.14	0.89	21.4								9.02
4	D	1	61	17	23	1.4	42	30	66.6	40.2	26.4	1.5	23.4	6.7	16.7	7635	90	65.11	337.4	23.6	181	3.4	142.4	105	2.18	0.72	0.91	17.2								8.66
4	D	2	69	16	15	0.9	31	98	74.6	45.4	29.2	1.6	7.3	2.7	4.6	7786	60	73.17	204.1	32.7	237	4.1	139	104	2.13	1	0.94	6.4	5.76	1.25	1.19	2.94		1.1	288	5.7
4	D	1	74	22	20	0.9	28	88	74.2	31.9	1.3	14.1	3.9	10.2	8230														6.35	1.79	1.22	4.38		4.2	232
4	D	1	57	11	10	0.9	13	82	70	41.7	28.3	1.5	15.4	5.3	10.1	4783	70	175.43	337.3	24.3	283	3.8	144.1	104	2.04	0.95	0.96	19.6								4.68
4	D	1	60	47	27	0.6	73	94	84.3	51.3	33	1.6	26.6	6.1	20.5	11871	97	64.95	304.4	25.5	264	4.5	141	101	2.39	0.73	1.08	19	4.118	2	0.73	2.44				4.77
4	D	1	62	8	15	1.9	19	51	69.2	41.5	27.7	1.5	4.2	2	2.2	8094	91	64.07	247.7	28.6	163	3.7	139	104	2.12	0.7	0.85	10.1	5.12	1.01	2.45	2.24		8.4	321	5.02
4	D	2	66	16	18	1.1	25	88	67.2	38.4	28.8	1.3	5	2.1	2.9	8015	82	86.34	217.5	29.8	254	5.1	135	101	2.26	0.93	0.86	9.3	5.8	1.86	1.63	3.77		7.2	255	10.58
4	D	1	61	9	15	1.7	7	69	62.7	38.9	23.8	1.6	18.2	5.9	12.3	5729	84	51.55	287.1	27.1	198	3.8	136	102	2.14	0.77	0.86	10.7	4.29	0.57	1.37	2.54		4.6	172	5.85
4	D	2	45	20	13	0.7	51	99	78.5	43.2	35.3	1.2	4.9	2.8	2.1	9687	91	65.6	360.1	27.2	163	4.7	143.8	103	2.3	0.71	0.94	18.3	6.68	2.98	0.92	4.4				4.7
4	D	2	74	16	25	1.6	22	90	76	46.8	29.2	1.6	17.6	6.3	11.3	7611	80	81.38	200.6	27.2	327	3.6	138	104	2.24	0.92	0.91	10.4								6.63
4	D	1	63	9	15	1.7	20	82	66.4	37.4	29	1.3	11.1	3	8.1	9761	85.7	40.14	260.3	26.1	183	3.1	143	108	2.06	0.53	1.02	12								8.83
5	T	2	57	16	16	1											99.1	61.65	324.5	28.4	188	3.6	141	103	2.16	1.1	0.78	13.2								11
5	T	1	62	14	10	0.7	28	114	76.7	38.7	38	1	19.2	4.7	14.5	11060	85.5	74.62	313.8	26.2	174	4.7	135	98	2.16	1	0.94	15.5	5.45	2.52	1.12	3.8				10.58
5	T	2	66	19	14	0.7	25	87	83	39.5	43.5	0.9	9.1	3.5	5.6	8510	61.7	72.93	216.4	23.5	189	3.8	140.7	101	2.21	1.01	0.93	20	3.77	1.1	1.29	2.29				8.39
5	T	1	63	35	11	0.3											92.2	58.03	305.2	23.6	154	3.9	138.5	98	2.11	1.02	0.87	20.8								18.3
5	T	1	60	16	18	1.1	19	89	59.2	37	22.2	1.7	6.3	2.9	3.4	7509													4.12	2.38	0.94	2.39
5	T	2	60	24	16	0.7	81	95	84.8	46.4	38.4	1.2	12.5	3.2	9.3	15901	64.3	140.59	237.5	23.1	261	3.7	141	102	2.4	0.04	0.87	19.6	7.5	2.52	1.07	5.95				18.9
5	T	1	64	25	6	0.2	34	105	72.8	43	29.8	1.4	13.2	4.3	8.9	11197	71.2	86.94	296.7	24.6	147	3.9	133.3	94	2.43	1.61	0.77	18.6	3.97	1.62	0.98	2.48
5	T	1	57	62	36	0.7	32	108	75.6	40.6	35	1.2	9	3	6	10774	76.4	80.37	300	24	172	3.6	140.3	101	2.23	1.1	0.94	18.9	3.71	1.46	0.96	2.7				8.63
5	T	1	58	29	17	0.6	24	54	2.2	326	67	45	22	2	11.2	4.8	9550												3	1.31	1.06	1.62
5	T	1	59	21	18	0.9	12	55	59	38	21	1.8	4.9	273	2.6	7418													4.18	1.72	0.96	2.78		3.8	270
5	T	1	65	32	16	0.5	72	81	65.9	44.3	21.6	2.1	12.1	4.9	7.2	8647																		1.7	274	6.54
5	T	2	63	16	15	0.9	47	92	74.5	39.5	35	1.1	10	3	7	9576	43.4	123.73	241.4	27.2	153	3.5	135	106	2.22	0.93	0.96	5.3	4.85	1.93	1.17	3.28
5	T	1	64														101	33.76	321.8	27.3		3.77	141.5	104.6	2.63	1.12	0.92	13.4	3.44	2.39	0.87	2.06	0.89
5	T	1	60														115	44.61	372.1	23.2	138	3.8	141.4	102	2.32	0.74	0.81	20					1.32			9.09
5	T	1	62	21	29	1.2	34	67	70.1	38.3	31.8	1.2	19	6.7	12.3	9139													4.11	1.18	1.13	2.66		3	222
5	T	2	50	25	17	0.7	30	83	74.7	36.2	38.5	0.9	5.1	2.5	2.6	9645	106	46.51	457.6	28.1	183	2.81	142	100	2.25	0.89	0.78	16.7	4.9	1.86	1.14	2.64				9.29
5	T	2	56	15	13	0.9	25	94	73.3	40.8	32.5	1.3	9	2.6	6.4	10947	89	52.36	273.5	28.6	209	3.3	136	94	2.25	1.21	0.7	16.7	5.71	3.75	1.45	3.22				22
5	T	1	59	17	20	1.2	30	73	80.8	44.9	35.9	1.3	11.5	4.9	6.6	11608	77	101.04	283.8	26.9	186	4.5	136.3	99	2.24	1.14	0.87	14.9	5.24	3.38	1.27	2.72				14.62
5	T	1	71	22	29	1.3	20	93	85.9	34.4	51.5	0.7	9.1	4.7	4.4	6464	259	123.86	604	30.8	269	4.1	168	119	2.27	0.93	1.29	12.3	2.52	1.36	0.68	1.05
6	N	1	69	16	18	1.1	57	57	72.9	49	23.9	2.1	19.3	5.5	13.8	11045	69	101.88	381.4	24.6	156	4.49	139.1	109.9	2.3	1	0.95	9.1	5	2.54	1.21	2.6	0.63	1.5	317	5.02
6	N	1	70	19	21	1.1	26	90	72.4	50.9	21.5	2.4	18.9	5.3	13.6	7756	79	59.24	363.6	27.6	182	3.99	140.6	101.8	2.27	0.77	0.85	15.2	4.69	0.73	1.05	3.2	0.84	3.3	289	5.31
6	N	1	58	33	19	0.6	37	71	75.6	45.3	30.3	1.5	10.4	3	7.4	11014	69	68.12	287.4	23.2	163	4.11	140.3	102.2	2.15	0.92	0.94	19	4.93	1.42	1	3.11	0.72	0.7	332	4.61
6	N	1	59	27	19	0.7	14	55	75	49.8	25.2	2	14.8	5.1	9.7	9956	80	83.75	381.9	26.5	164	4.88	140.6	102.4	2.29	0.9	0.86	16.6	4.29	0.46	1.5	2.48	0.67	1.1	271	5.1
6	N	1	57	13	17	1.3	21	60	72.5	46.9	25.6	1.8	10.6	3.5	7.1	10142	74	54.46	330.7	27.8	162	4	143	101.1	2.23	0.91	0.94	18.1	5.85	1.1	1.7	3.3	0.64	0.6	243	5.51
6	N	1	57	13	19	1.5	25	97	74.9	49.8	25.1	2	15.3	4.4	10.9	9155	8	51.2	227	28.3	215	4.06	143.6	101	2.47	0.95	0.83	18.4	4.9	1.04	2.01	2.41	0.73	2.1	311	4.51
6	N	1	65	15	15	1	25	75	70.6	47.8	22.8	2.1	13.1	3.9	9.2	9074	85	64.47	381.8	27.1	156	4.61	143.7	103.5	2.38	1.05	0.93	17.7	5.08	1.08	1.45	2.68	0.69	3.1	280	5.3
6	N	1	64	20	15	0.8	25	70	74.6	51.1	23.5	2.2	11.55	3.6	7.9	11220	87	43.79	358.9	25.2						1.25							0.79	1.4	289
6	N	1	57	27	18	0.7	55	64	72.6	47.4	25.2	1.9	13.4	4.5	8.9	9662	90	35.56	354	24.9	151	4.46	141.3	102.1	2.29	1.05	0.91	18.8	4.28	1.23	1.37	2.2	0.57	2.3	249	5.8
6	N	1	57	11	14	1.3	10	46	72.8	51.2	21.6	2.4	16.5	5.8	10.7	6870	80	77.38	284.9	27.8	126	3.83	144.7	102.5	2.24	0.81	0.91	18.2	4.47	0.93	1.49	2.4	0.56	2.5	245	5.08
6	N	1	58	13	22	1.7	17	56	71.8	46.7	25.1	1.9	10	3.8	6.2	7829	75	84.67	430.3	25.4	214	4.4	140.2	101.9	2.25	1.06	0.89	17.3	4.64	0.7	1.8	2.4	0.67	6.1	282	5.31
6	N	1	58	37	22	0.6	24	84	71.4	46.9	24.5	1.9	14.5	5.2	9.3	8047	75	89.6	439.1	25.5	162	3.83	142.3	102.3	2.15	0.76	0.89	18.3	4.11	1.07	1.07	2.45	0.71	3.2	233	4.88
6	N	1	58	14	20	1.4	44	74	69.8	48.1	21.7	2.2	6.7	3.1	3.6	9111	80																	3.1	320
6	N	2	64	11	18	1.6	27	54	76.2	48.8	27.4	1.8	15.6	4.1	11.5	10498	62	52.9	193.8	26.1	168	4.28	142.3	101	2.49	1.28	1.02	19.5	6.7	1.59	1.7	3.83	0.8	1.9	267	5.82
6	N	2	56	10	15	1.5	60	78	77.3	48.2	29.1	1.7	9.8	3.1	6.7	9225	55	78.91	300.7	24.2	161	4	141.5	101.8	2.34	1.07	0.88	19.5	5.68	2.71	1.09	2.93	0.64	1.4	259	5.9
6	N	2	58	8	12	1.5	15	91	76.2	48.8	27.4	1.8	8.2	2.7	5.5	8364	60	97.17	327.9	24	155	4.69	138.5	101.9	2.36	1.25	0.92	17.3	4.07	0.77	1.38	2.21	0.65	2.5	246	5.15
6	N	2	57	12	16	1.3	15	41	76.5	48.3	28.2	1.7	13.4	4.8	8.6	8635	54	83.15	265	23.6	166	4.33	138.5	1.1.3	2.18	0.82	0.92	17.9	3.41	1.06	1.4	1.52	0.5	1.8	265	4.77
6	N	2	56	12	15	1.3	15	36	71.8	48.8	23	2.1	8	3.5	4.5	6661	56	73.39	236	25.4	169	4.26	140.7	101	2.34	1.1	0.96	18.6	4.27	0.56	1.94	1.91	0.54	1	209	5.1
6	N	2	65	30	27	0.9	18	61	66.9	45.5	21.4	2.1	11.5	4.5	7	7037					173	4.15	139.5	102.8	2.25	1.13	0.86	18.3	4.67	0.75	1.63	2.32	0.33	1.9	206	5.68
6	N	2	66	18	16	0.9	26	59	75.7	45.7	30	1.5	7.4	2.7	4.7	7657	60	62.17	310.6	23.5	158	4.38	140.2	101.2	2.33	1.31	1.05	19.9	4.86	0.96	1.66	2.41	0.56	0.4	288	5.02
6	N	2	60	18	14	0.8	25	33	71	45.6	25.4	1.8	9.2	3.1	6.1	9146	64	92.81	358.5	24	216	3.67	143.2	103.7	2.28	1.21	0.91	19.2	5.46	1.66	1.68	3.05	0.77	22.2	255	4.56
6	N	2	57	9	11	1.2	14	46	66.8	47.4	19.4	2.4	6.9	2.9	4	7808	50	87.8	164.9	26.7	179	4.08	139.8	101.8	2.23	0.91	0.93	15.4	4.26	0.53	1.6	2.33	0.56	0.8	241	4.81
6	N	2	64	12	20	1.7	9	58	69.9	47.3	22.6	2.1	10.2	3.3	6.9	6679	69	54.2	192.6	24	163	4.22	140.2	102.3	2.3	1.19	0.9	18.1	4.18	0.54	1.73	2.22	0.49	3.1	190	5.11
6	N	2	66	9	10	1.1	10	36	69.2	45.6	23.6	1.9	19.6	6.5	13.1	7322	46	89.57	249.2	23.1	136	4.13	141.3	104.2	2.2	0.95	0.85	18.1	4.05	0.47	1.34	2.41	0.51	0.6	231	4.7
6	N	2	58	10	15	1.5	24	59	72.8	46	26.8	1.7	9.6	4.1	5.5	8087	54	64.44	287.3	26.6	182	4.62	142.4	102.4	2.24	0.85	0.87	18	4.48	0.62	1.77	2.499	0.42	6.5	184	5.35
6	N	2	64	11	11	1	15	62	69.6	45.9	23.7	1.9	12	4	8	9841	44	69.32	279.7	28.2	130	3.97	140.3	101.3	2.25	1.04	0.88	14.8	4.64	1.03	1.25	2.78	0.44	0.8	245	5.28
6	N	2	56	14	14	1	23	54	70.7	45.5	25.2	1.8	15.7	4.7	11	10630	53	79.43	277.6	22.3	212	4.38	141	103.2	2.2	0.96	0.83	19.9	6.47	0.86	1.21	4.45	0.64	0.8	181	4.48
6	N	2	55	13	18	1.4	19	48	70.2	47.7	22.5	2.1	19.6	5.4	14.2	8589	65	46.31	281.5	23	148	3.87	141.2	102.7	2.23	1.25	0.91	19.4	4.99	0.89	1.16	3.07	0.6	3.4	302	4.51
6	N	2	57	9	17	1.9	9	62	67	44.4	22.6	2	13.6	5.4	8.2	7016	60	57.5	237.9	27.2	158	4.16	142.4	101.4	2.1	0.85	0.9	18	3.84	0.66	1.66	1.66	0.57	2.5	236	4.71
6	N	2	64	16	12	0.8	16	66	68	45.8	22.2	2.1	13.6	5.1	3.5	9019	55	87.45	252.5	26.2	150	4.21	141.3	102.1	2.29	1.14	0.85	17.2	4.05	0.71	1.08	2.42	0.5	1.8	223	5.62
6	N	2	57	14	13	0.9	10	50	68.6	45.7	22.9	2	18.2	6.2	12	7310	63	54.92	230.6	26.2	175	3.93	144.1	102	2.12	1.14	0.95	19.8	5.54	0.58	1.8	3.17	0.54	1.1	251	4.39
6	N	2	54	7	12	1.7	11	46	74.6	49	25.6	1.9	14.9	5.5	9.4	8856	56	73.93	246.1	23.9	114	4.26	141.2	102.3	2.34	1.35	0.81	19.3	4.92	0.86	1.53	2.74	0.52	1.6	230	4.41
6	N	2	54	12	11	0.9	14	49	71.2	47.2	24	2	12.1	4	8.1	9077	59	51.36	283	23.2	166	4.36	144	105.6	2.26	1.06	1.04	19.6	4.66	0.72	1.22	2.88	0.45	1.7	221	4.73
6	N	2	63	10	13	1.3	14	52	70.5	45.1	25.4	1.8	13.1	5	8.1	7098	64	72.81	300.8	22.3	179	3.85	141.3	104.3	2.11	1.09	0.89	18.6	4.3	0.7	1.43	2.55	0.64	1.6	239	4.95
6	N	2	57	11	20	1.8	14	59	71	44.5	26.5	1.7	9.3	3.8	5.5	9219	74	75.54	361.9	22.3	209	4.09	141	105.3	2.22	0.8	0.89	17.5	3.12	1.01	0.94	1.72	0.67	3.7	234	5.05
6	N	2	70	10	14	1.4	16	58	68.2	44.9	23.3	1.9	5	2.4	2.6	6406	61	94.92	253	29.3	178	4.31	144.9	101.8	2.22	1.14	0.89	18.1	4.25	1.15	1.32	2.27	0.45	3.3	228	5.56
6	N	2	59	6	12	2	10	41	74.8	45	29.8	1.5	12.6	4.7	7.9	7125	60	56.5	261.9	26.1	131	4.37	144.3	103.2	2.1	1.08	0.92	19.4	4.49	0.68	1.47	2.48	0.6	0.9	208	5.12
6	N	2	64	10	13	1.3	14	86	73.7	47.3	26.4	1.8	7.8	2.9	4.9	9462	67	82.99	266.5	24.5	133	3.68	143	103.2	2.17	0.86	0.88	19	5.12	0.94	1.27	3.27	0.53	1.1	215	4.54
6	N	2	68	11	10	0.9	22	79	68.5	46.5	22	2.1	10	3.6	6.4	8217	45	69.33	243.9	24.6	156	3.94	142	104.3	2.26	1.02	0.92	17	3.65	0.91	1.16	2.19	0.45	3.7	199	3.95
6	N	2	57	17	19	1.1	22	76	78.2	49.9	28.3	1.8	15.6	3.8	11.8	9416	54	82.96	281.5	25.9	173	4.62	142	101	2.33	0.97	0.87	19.7	5.04	1.14	1.22	3.11	0.35	3.3	246	5.91
6	N	2	62	14	15	1.1	14	47	67.6	47.1	20.5	2.3	6.3	2.9	3.4	9960	63	62.22	229.5	23	177	4.4	141	103.2	2.26	1.04	0.86	19.2	4.68	0.97	1.42	2.89	0.64	3.1	238	5.02

## Sheet: Table 1 Second batch.
team	GROUP	GENDER	AGE	ALT	AST	A/A	GGT	ALP	TP	ALB	GLO	A/G	TBIL	DBIL	IDBIL	CHE	Crea	U/C	UA	HCO3	LDH	K	Na	Cl	Ca	P	Mg	AG	T_CH	TG	HDL_C	LDL_C	CYs－C	TBA	PA	GLU
1	A	1	64	25	8	0.3	38	35	74	49	25	2	18.7	5.7	13	11271	64	103.75	377.4	23.6	202	3.5	144.5	103	2.32	0.98	1	21.4	5.06	1.02	1.42	3.38				4.75
1	A	1	53	26	31	1.2	27	63	80.7	48.2	32.5	1.5	16.8	4.1	12.7	10333	90	75.78	391.7	28.9	251	3.6	137	101	2.19	1.14	0.76	10.7	6.64	1.33	1.36	4.2				7.01
1	A	1	67
1	A	2	59	24	18	0.8	38	115	61.2	40.4	20.8	1.9	12.2	4	8.2	9322													6.7	9.39	0.97	1.82		1.9	234	6.67
1	A	1	60
1	A	1	54	23	25	1.1	344	118	70	42.5	27.5	1.5	10.6	3.6	7	8006	70	65.43	170.5	25	251	4.3	140.9	104	2.26	0.73	0.86	16.2	4.62	1.77	1.24	2.58		1.6	272	5.22
1	A	2	68	8	15	1.9	8	76	62.9	33.9	29	1.2	5.9	2.2	3.7	4913	94	139.04	365	28.2	199	4.2	137	100	2.2	0.84	0.94	13	3.51	0.89	1.11	2.02		3.5	150	5.01
2	B	1	67	11	19	1.7	24	63	67.7	37.1	30.6	1.22	13.3	4.3	2	7338	151.5	57.95	363	26.2	208	4.5	139	106	2.18	0.66	0.93	11.3	4.43	1.08	1.52	3				5.18
2	B	2	57	13	19	1.5	20	97	77.5	42.2	35.3	1.2	9.2	3.2	6	7819	86.9	80.9	298.9	28.7	283	3.3	142	105	2.05	0.99	1	11.6	5.68	1.73	1.66	3.59				5.05
2	B	1	66	14	16	1.1	14	61	68.1	45	23	2	8.9	3.8	5.1	8106													3.36	1.19	0.74	2.46		4.3	239	5.55
2	B	2	57
2	B	1	61	11	16	1.5	16	60	68	38	30	1.3	7.7	3.1	4.6	7719	127	92.91	371.6	26.6	165	4.3	145	109	2.05	0.96	0.87	13.7
2	B	1	54	9	17	1.9	59	48	62.6	38.9	23.7	1.6	11.5	3.7	7.8	8638	114	64.12	382.5	24.9	206	3.7	136	103	2.02	0.57	0.88	11.8	4.5	3.61	1.13	1.92	0.6	3.7	279	5.31
2	B	2	61	65	49	0.8	38	69	71.8	39.7	32.1	1.2	9.1	3.6	6.5	10301	75	54.27	242.1	27.5	249	3.7	138	103	2.17	1.1	0.82	11.2	4.69	2.31	1.16	2.67		1.3	308	5.63
2	B	1	64	13	26	2	29	80	73.5	39.8	33.7	1.2	49.6	14.4	35.2	4109	96	75.31	173.9	27.1	212	3.4	137	104	2.08	0.77	0.83	9.3	3.96	0.61	1.66	2.16				4.95
3	C	1	58	14	16	1.1	14	81	69.5	40.6	28.9	1.4	8.4	1.3	7.1	10785	64.1	89.7	272.4	25.3	263	4.6	141.8	105	2.14	0.87	1.05	16.1	3.12	0.77	1.04	1.91				4.71
3	C	2	63	29	38	1.3											70.8	96.33	257.8	23.3	266	3.4	141.4	104	2.09	0.52	0.85	17.5
3	C	2	64	7	19	2.7	183	82	74.9	39.4	35.5	1.1	8.3	3	5.3	5883	94	59.79	211.1	25.6						0.95			4.6	2.56	0.86	2.72	0.75	3.6	241	5.06
3	C	1	62	39	21	0.5	48	70	85.4	53.9	31.5	1.7	15.6	4.8	10.8	10913	82	65.12	237.6	29.6	228	4	143.2	101	2.42	1.35	0.93	16.6	3.57	1.71	1.14	2.02				5.23
3	C	2	62	20	18	0.9	97	78	77.2	42.4	34.8	1.2	6.3	3.7	2.6	8617	155	21.87	385	26.7	171	3.3	142	102	2.4	1.04	0.63	16.6	4.28	1.88	1.63	2.32		1.1	332	5.66
4	D	2	65	11	9	0.8	6	60	79.8	45.8	34	1.3	15.9	3.9	12	10527	63	66.17	226.9	24.2	106	3.5	139	103	2.06	1.11	0.96	15.7
4	D	2	62	20	18	0.9	12	88	76	48.4	27.6	1.8	11.7	3.6	8.1	10293	46.7	79.87	200.6	24.4	180	4	140.9	104	2.2	1.16	0.96	16.5
4	D	2	68	13	20	1.5	27	43	71.5	39.7	31.8	1.2	6.9	3.2	3.7	13093	197.3	25.34	275.4	24.1	226	2.82	138	99	2.12	0.79	1	17.7
4	D	1	57
4	D	1	62	24	28	1.2											71	40	331.7	30.4	228	3.9	140	103	2.2	1.27	0.96	10.5
4	D	2	62	18	18	1	39	68	77.3	39.4	37.9	1	15	3.9	11.1	8906	81	133.7	346.5	25.7	242	2.9	154	113	2.29	1.06	1.23	18.2
4	D	1	63	9	15	1.7	20	82	66.4	37.4	29	1.3	11.1	3	8.1	9761	85.7	40.14	260.3	26.1	183	3.1	143	108	2.06	0.53	1.02	12	5	4.01	1	3.04				7.34
4	D	2	55	20	17	0.9	31	91	77.4	43.1	34.3	1.3	5.3	3	2.3	11709	47	95.74	216.9	28.2	235	3.5	145.2	104	2.39	0.99	0.92	16.5
4	D	1	59	17	18	1.1	75	91	70.6	38.7	31.9	1.2	9.7	3.4	6.3	7243	119	47.98	338.5	29.9	226	3.6	114.6	104	2.16	0.67	0.87	14.3
4	D	2	65	20	2	0.1	19	63	82.7	44.7	38	1.2	7.2	3.6	3.6	7786	65	102.92	472.1	23.5	199	3.9	144.4	106	2.32	0.94	0.97	18.8	2.6	2.09	1.06	1.03				4.9
4	D	1	61	66	57	0.9	51	85	78.6	43.9	34.7	1.3	23.2	7.1	16.1	7910	99	56.46	339.1	30.8	269	3.4	134	96	2.13	0.96	0.84	10.6	4.72	1.93	1.62	2.99		1.5	221	8.47
5	T	2	58	36	17	0.5	16	76	79.1	44.9	34.2	1.3	10.7	3.1	7.6	11941	83.1	64.74	378.7	23.5		3.7	137	100	2.1	0.8	0.69	17.2	5.26	3.31	0.88	3.12
5	T	1	54																										6.31	1.66	2.09	4.04				11.11
5	T	2	71	10	16	1.6	5	53	72.9	40.9	32	1.3	6.8	3.2	3.6	6033	70.1	83.31	251.1	23.2	191	4.3	137.8	99	2.14	0.94	0.86	19.9	4.06	0.59	1.92	2.2				9.11
5	T	1	60																										3.47	1.51	0.89	3.36				7.61
5	T	1	62	9	14	1.6	19	105	69.7	38.4	31.3	1.2	11.8	4.2	7.6	6822	91	45.93	235.7	27.4	185	3.8	131	97	2.16	0.71	0.79	10.4	5.14	1.41	1.1	3.31		1.4	195	12.16
5	T	2	62	49	28	0.6	33	61	87	45.5	41.5	1.1	11.1	5.9	5.5	11314	69	95.65	358.5	35.1	286	2.9	141	99	2.1	1.16	0.73	9.8
5	T	2	67	19	21	1.1	27	60	60.5	36.7	23.8	1.5	8.2	3.7	4.5	8214	86	97.33	330.4	26.8	290	3.8	137	103	2.1	0.77	0.77	11	4.34	1.85	1.28	2.48		6	180	14.26
5	T	1	56	6	5	0.8	7	77	74.9	47	27.9	1.7	30.9	7	23.9	7802	48	190.42	142.5	24.9	205	3.4	140.4	101	2.17	0.82	0.89	17.9	4.77	1.07	1.39	2.8				8.87
5	T	1	60	16	20	1.3	69	58	68.2	28.7	39.5	0.7	5.8	2.3	3.5	16580	102	62.75	259.3	27.5	261	3.8	133	99	2.12	1.02	0.84	10.3	7.42	2.04	1.67	4.52				17.44
5	T	1	60	27	30	1.1	61	76	70.6	43.3	27.3	1.6	15.9	5.4	10.5	10219	129	53.88	534.5	28.7	205	3.7	139	101	2.18	0.83	0.83	13	4.99	3.1	0.9	2.78		2.1	272	8.95
5	T	1	67	12	14	1.2	23	85	66.4	36	30.4	1.2	4.7	2.3	2.4	7499	150	64	384	24.3	162	4.2	136	103	2.06	0.82	0.81	12.9	4.61	1.04	0.77	3.25		4.3	164	7.19
5	T	2	54	9	12	1.3	4	45	65.1	37.7	27.4	1.4	7	2.4	4.6	5810													3	0.87	0.79	1.94		2.6	192	7.16
6	N	2	55	10	15	1.5	15	45	67.9	47.2	20.7	2.3	6.6	2.9	3.7	6812	68	89.26	210.7	24.6	174	4.2	142.5	104.1	2.16	1.32	0.92	18	4.87	0.91	1.93	2.44	0.54	6.5	260	5.21
6	N	1	57	17	14	0.8	42	51	71	50.1	20.9	2.4	17	5.4	11.6	11481	88	66.14	430.3	24.5	175	4.54	141.1	109.4	2.26	0.9	1	11.7	4.68	0.93	1.59	2.6	0.71	0.5	338	5.03
6	N	2	63	18	12	0.7	18	65	71.8	44.6	27.2	1.6	9.8	3.1	6.7	8432	59	57.46	240.2	22.1	178	4.21	140.1	103.8	2.13	0.79	0.88	18.4	5.23	1.17	1.53	3.05	0.68	2.6	264	5.37
6	N	1	62	17	16	0.9	21	54	74.7	50.3	24.4	2.1	21.7	5.3	16.4	10785	75	80.53	268.3	25	167	4.14	142.9	104.1	2.18	0.83	0.89	17.9	5.29	1.61	1.11	2.92	0.53	1.3	287	5.83
6	N	1	62	26	21	0.8	12	58	76.6	50.3	26.3	1.9	17.3	5.5	11.8	8054	74	54.05	296.8	26.4	149	4.2	140.9	109.9	2.4	1.38	0.83	8.8	3.94	1.09	1.27	2.21	0.76	0.8	276	5.11
6	N	2	61	18	16	0.9	43	66	72.3	48.5	23.8	2	19.4	5.8	13.6	8330	69	48.99	212.4	23.6	171	3.94	141.5	105.9	2.19	0.79	0.88	15.9	3.29	0.74	1.22	1.73	0.57	1.3	189	5.21
6	N	1	61	23	24	1	38	70	71.4	47.8	23.6	2	17.9	5.5	12.4	8921	78	67.18	319.9	27.5	249	4.59	143.6	101.2	2.39	1.04	0.92	19.5	3.47	1.41	1.18	1.62	0.76	1.6	314	5.54
6	N	2	56	21	24	1.1	29	45	70.7	51.5	19.2	2.7	15.9	5.6	10.3	6541	70	63.71	219.1	26.1	157	4.01	142.4	101.7	2.37	1.06	0.92	18.6	5.63	1.15	2.34	2.62	0.61	3.7	319	4.72
6	N	1	55	23	21	0.9	20	68	66.8	47.1	19.7	2.4	8.4	2.9	5.5	9545	84	67.62	341	24.7	173	4.25	143.9	105.5	2.4	1.21	0.97	18	4.52	1.18	1.24	2.24	0.85	1.8	291	4.57
6	N	2	66	12	20	1.7	13	51	70.7	46.3	24.4	1.9	10.1	3.7	6.4	8638	70	68.14	243	25.5	206	4.29	140	101.2	2.36	1.3	0.89	17.6	4.64	0.6	2.19	2.23	0.76	2.8	296	4.95
6	N	1	59	21	21	1	27	69	73.2	47	26.2	1.8	10.1	2.6	7.5	10246	92	55.54	377.1	22.6	227	4.32	143.1	105.8	2.19	1.15	0.91	19	4.1	1.77	0.91	2.26	0.79	1.8	265	5.56
6	N	2	56	16	15	0.9	24	64	67.5	45.5	22	2.1	15.9	4.5	11.4	9043	49	104.49	301.9	26.9	183	4.13	141.9	102.4	2.18	1.17	0.93	16.7	5.45	1.12	1.63	3.18	0.53	1.4	265	5.45
6	N	1	65	28	27	1	30	84	76.2	50.7	25.5	2	19.1	4.6	14.5	9868	95	57.26	315.8	29.4	182	3.9	142.3	101	2.38	1.09	0.93	15.8	4.94	1.28	1.41	2.73	0.8	2.1	275	4.92
6	N	1	67	22	23	1	22	70	69.4	48.2	21.2	2.3	11.4	4	7.4	9320	85	60.47	324.1	24	198	4.42	142	105	2.24	1.05	0.98	17.4	4.83	1.8	1.16	2.61	0.82	3	271	5.66
6	N	1	60	34	23	0.7	38	86	75.5	51.4	24.1	2.1	16.9	5.1	11.8	12865	75	60.67	374.2	23.1	170	4.6	140.2	103.4	2.4	0.82	0.8	18.3	4.62	0.97	1.58	2.67	0.7	1.8	261	5.17
6	N	1	58	16	13	0.8	26	75	71.3	52.6	18.7	2.8	17.5	5.8	11.7	10102	79	67.59	359.2	28.1	150	4.17	142.4	102.2	2.39	1.12	0.9	16.3	4.15	0.87	1.34	2.31	0.63	1.2	294	5.15
6	N	2	64	15	16	1.1	11	91	73.2	44.1	29.1	1.5	9.1	3.1	6	7094	60	77	228.1	27.2	199	4.34	142.6	102.6	2.28	1.03	0.84	17.1	4.14	0.73	2.11	1.6	0.62	3.3	173	5.22
6	N	2	63	11	13	1.2	30	82	72.8	42.1	30.7	1.4	11.9	3.6	8.3	8117	62	71.45	296.2	26.5	189	4.6	142.2	103.1	2.27	1.2	1.05	17.2	3.9	0.87	1.05	2.31	0.93	1.9	179	5.34
