# Supplementary material for: Serum Metabonomics Reveals Risk Factors in Different Periods of Cerebral Infarction in Humans
Source: Front Mol Biosci. 2022 Feb 15;8:784288. doi: 10.3389/fmolb.2021.784288 (PMC8887861; doi:10.3389/fmolb.2021.784288)
Supplement: Supplementary file 1 [file DataSheet1.zip › Sup 3.XLSX]

## Sheet: neg
name	class1	class2	valine	ursodeoxycholic acid	Undecenoic acid	taurocholic acid	taurochenodeoxycholate	resorcinol	Propylparaben	Phosphoric acid	Phe-Phe	Phenylalanine	Phenylacetyl L-glutamine	Oxypurinol	N-Acetylneuraminic acid	Myoinositol	L-tyrosine	L-Tryptophan	Leucine	L(+)-Lactic acid	Indoxyl sulfate potassium salt	Indolelactic acid	hippuric acid	glycoursodeoxycholic acid	Glycocholic acid	glycochenodeoxycholate	Glutamine	Galactinol	FFA 24:6	FFA 24:5	FFA 24:2	FFA 24:1	FFA 24:0	FFA 22:7	FFA 22:6	FFA 22:5	FFA 22:4	FFA 22:2	FFA 22:1	FFA 22:0	FFA 20:5	FFA 20:4	FFA 20:3	FFA 20:2	FFA 20:1	FFA 20:0	FFA 19:0	FFA 18:3	FFA 18:2
A3	A	1	0.195625	0.189209	0.00383491	0.0161852	0.425664	0.0161434	2.63036	0.983619	0.335812	0.352973	0.079394	0.00630015	0.0221114	0.204346	0.0935712	0.0059479	0.553226	0.388852	0.345183	0.193135	0.202627	0.0943966	0.29624	4.61709	0.00768373	0.0253393	0.00945411	0.07279	0.0776848	0.341014	1.55083	1.49379	2.70964	0.403759	188.936	0.0531314	0.0587484	1.23231	0.719445	5.90672	0.526387	0.465072	1.80956	0.335929	0.0463435	6.79415	81.7629
A4	A	1	0.129778	0.263849	0.0120883	0.13983	2.74911	0.00348287	1.94362	1.28764	0.347174	0.468025	0.637113	0.00360471	0.0153693	0.22797	0.167675	0.00723495	0.324991	0.267725	0.362768	0.134203	0.226852	0.165029	0.587106	9.52528	0.0665218	0.0164789	0.0161165	0.0625566	0.0846942	0.25216	0.318356	1.23907	2.10121	0.728223	181.155	0.0944517	0.0677336	0.230621	0.497459	4.54322	0.666923	1.01051	1.7928	0.348792	0.0364807	9.73599	88.7528
A6	A	1	0.15545	0.195957	0.0122725	0.0610193	0.76927	0.0161774	1.58377	0.741916	0.699032	0.286716	0.334713	0.00342984	0.0467691	0.216339	0.08958	0.0192834	0.470145	0.322351	0.499292	0.130983	0.474254	0.212516	0.290232	6.78589	0.0351497	0.0172079	0.164506	2.29524	0.205375	0.871519	1.06309	1.18009	14.6084	3.81395	166.238	0.330938	0.178821	0.929925	5.24507	16.9171	3.57143	2.48938	7.35638	0.579431	0.34486	57.4203	311.969
A7	A	1	0.158966	0.479332	0.00695353	0.0173154	0.148371	0.0512416	1.87162	1.05324	1.08894	0.343649	0.319467	0.0241333	0.04891	0.253205	0.0910658	0.380261	0.448188	0.34034	0.648744	0.223503	0.0819576	0.375233	0.0584471	1.02027	0.0251103	0.0256489	0.0107123	0.0835269	0.0987563	0.233568	0.359632	1.75977	2.42546	0.680095	186.905	0.0811163	0.0431619	0.251901	0.612815	6.60679	0.995233	1.10606	1.49816	0.261976	0.0413583	17.0607	122.317
A8	A	1	0.117908	0.0399448	0.00556416	0.00661354	0.0781914	0.00997644	2.5577	0.795339	0.524551	0.323001	0.125112	0.00701731	0.0239438	0.210596	0.143996	0.465084	0.471984	0.272853	0.366627	0.0560118	0.285934	0.02014	0.176805	0.516301	0.0128675	0.0148049	0.00938743	0.0552078	0.0617895	0.158073	0.298877	1.40305	1.86415	0.606403	181.8	0.0397408	0.0407733	0.220094	0.451086	7.71768	0.727337	0.657162	0.86371	0.286478	0.0362077	6.04986	54.6553
A9	A	1	0.0813875	0.0325872	0.00273466	0.0227566	0.447546	0.0255833	1.22296	1.12103	0.172507	0.608544	2.60667	0.00551064	0.0169573	0.281874	0.0489706	0.165929	0.274179	0.188809	4.18104	0.230041	0.952884	0.224768	0.0624623	2.85417	0.285379	0.119317	0.00750306	0.0394071	0.0243591	0.0737025	0.297404	1.4689	2.05454	0.574278	177.167	0.0301247	0.0392301	0.20783	0.716836	4.03867	0.476423	0.502442	0.454547	0.424964	0.0343382	4.23871	39.2161
A10	A	1	0.135927	0.047635	0.0130855	0.0274828	0.277431	0.00680537	1.40657	0.726395	0.247595	0.284059	0.144879	0.00654953	0.0255286	0.208687	0.136023	0.534498	0.548951	0.197464	0.320591	0.0759671	0.0946977	0.0728529	0.257036	1.974	0.0147745	0.00796631	0.0137615	0.0662835	0.0656526	0.179304	0.295282	1.41475	3.43018	0.869529	141.919	0.059028	0.0306717	0.200807	0.799639	7.88334	0.839733	0.74815	0.982907	0.213348	0.0450164	12.0423	107.34
A12	A	1	0.15386	0.781177	0.00560335	0.00376586	0.149207	0.00236117	1.48373	0.661351	0.279236	0.343081	0.251068	0.000343735	0.0749368	0.087441	0.125715	0.44301	0.755398	0.479716	0.413715	0.0742791	0.0515413	0.364642	0.0684195	1.4263	0.0260437	0.0042019	0.0356875	0.240324	0.15584	0.320067	0.493926	1.51876	5.55512	1.36362	190.306	0.203617	0.0647021	0.369191	1.6259	13.5117	1.63518	1.94103	4.37276	0.295289	0.0786256	32.0521	242.858
A17	A	1	0.142823	0.0975506	0.0105568	0.0385432	0.722483	0.0139894	2.73495	1.22534	0.327138	0.329796	0.696631	0.00316946	0.0257822	0.198146	0.172628	0.546297	0.479107	0.222894	1.92984	0.111019	0.883452	0.106532	0.120927	4.96692	0.0734445	0.0432889	0.0152678	0.07413	0.102131	0.313068	0.367722	1.10227	2.73057	0.667666	170.984	0.0936427	0.0628716	0.244913	0.708068	6.67081	0.680652	0.780716	2.05037	0.260083	0.0456469	14.8424	116.175
A18	A	1	0.162295	0.219743	0.0107316	0.0296621	0.35217	0.00914215	1.03405	0.907957	0.219255	0.313971	0.11324	0.00262351	0.0305211	0.237424	0.172845	0.739646	0.662196	0.417484	0.561986	0.149452	0.196038	0.191703	0.366879	6.14099	0.0125666	0.0106092	0.0223688	0.174272	0.111117	0.261787	0.434922	1.33649	4.26376	0.754317	187.948	0.0877191	0.0404333	0.296708	1.22218	10.2589	0.758924	0.780258	1.81614	0.211387	0.0529012	16.138	110.601
A19	A	1	0.131386	0.307817	0.00501988	0.0107748	0.333134	0.0102935	1.56142	0.660277	0.195346	0.289007	0.289603	0.00376992	0.0046296	0.233487	0.131292	0.435632	0.613484	0.188644	0.539003	0.100918	0.336333	0.163477	0.0727641	4.10542	0.0290229	0.0107395	0.00518999	0.0490585	0.0524646	0.18296	0.335953	1.71	2.58812	0.221997	157.209	0.0377123	0.0180565	0.234928	0.696626	4.95048	0.2751	0.211957	0.628412	0.123321	0.0528839	8.8752	74.323
A20	A	1	0.0951799	0.578268	0.0035588	0.00558195	0.113909	0.0086432	1.71527	0.761274	0.193619	0.25454	0.257388	0.00265004	0.045675	0.246458	0.198535	0.570186	0.439064	0.249366	0.662572	0.105035	0.151574	0.0706956	0.20308	1.3675	0.0259124	0.00757284	0.00607801	0.0579216	0.0692611	0.152274	0.433856	1.27101	1.40586	0.275005	181.842	0.0389092	0.0225228	0.292677	0.461488	5.27826	0.345474	0.315402	0.929449	0.204366	0.0468078	9.62169	66.2557
A21	A	1	0.132583	0.0601145	0.00470959	0.0646002	0.83766	0.0175453	1.88232	0.676139	0.0878514	0.16441	0.120226	0.0222115	0.0193546	0.118294	0.169675	0.447294	0.391686	0.210862	0.269827	0.0655728	0.168073	0.231283	0.154501	8.66504	0.0106546	0.00426659	0.00520959	0.0363304	0.0517293	0.146401	0.280863	1.11398	1.76941	0.277612	129.558	0.0355975	0.01967	0.204659	0.3355	4.6149	0.319046	0.356211	0.746424	0.153742	0.0511338	6.66037	53.4418
A23	A	1	0.112951	0.342378	0.00619999	0.0246244	0.140554	0.0118682	1.64971	1.40232	0.334367	0.257286	1.22784	0.00180394	0.0130227	0.197028	0.106801	0.426494	0.509763	0.177094	1.11975	0.249759	0.388962	0.249142	0.0417795	3.2132	0.145228	0.0192633	0.0141655	0.0598229	0.0797157	0.186975	0.318231	1.67333	3.55825	0.586532	153.284	0.0508513	0.0333479	0.209624	0.823421	5.71095	0.510082	0.550148	0.751397	0.219604	0.0432181	11.2859	78.7116
A29	A	1	0.182859	0.0853866	0.00984131	0.00614102	0.099987	0.0103057	1.25439	0.9544	0.223318	0.283779	0.104107	0.00154777	0.00608008	0.241552	0.136674	0.535051	0.703791	0.284074	0.303252	0.0790708	0.303802	0.0851312	0.0215451	1.38234	0.0107033	0.0175412	0.00632907	0.0540757	0.0619097	0.229556	0.348334	1.51183	2.98359	0.384593	202.258	0.0464545	0.0276366	0.223393	0.550259	7.9325	0.43785	0.425924	1.0457	0.180576	0.0628918	5.94336	62.8914
A31	A	1	0.111927	0.222025	0.0102224	0.00942782	0.14028	0.193681	0.802461	0.86608	0.156643	0.225779	0.18205	0.0216606	0.0207187	0.198525	0.175675	0.454441	0.480336	0.265961	0.324397	0.0960998	0.311846	0.326635	0.10949	1.53101	0.0192994	0.00641836	0.0062139	0.040601	0.0385209	0.10298	0.285744	1.42201	2.41534	0.358843	201.28	0.0329848	0.017466	0.226733	0.645596	5.74153	0.358866	0.340518	0.621166	0.181886	0.044582	11.0463	75.1323
A33	A	1	0.137126	0.285344	0.00841072	0.00608724	0.102445	0.0174814	1.28358	0.779782	0.127909	0.329849	0.068878	0.0118444	0.00559343	0.237927	0.231059	0.767654	0.661398	0.253497	0.73271	0.0910802	0.054221	0.0671528	0.0449447	1.19463	0.00704164	0.00211009	0.00997297	0.105536	0.068749	0.264102	0.420384	1.66033	3.82864	0.291454	238.164	0.0479198	0.0332688	0.293053	0.730596	6.31235	0.33405	0.283881	1.17671	0.149981	0.0646489	8.97337	89.7938
A34	A	1	0.120205	0.0579392	0.00503313	0.0136815	0.123232	0.0157826	1.41208	0.786868	0.0517455	0.146854	0.285078	0.0129988	0.00760121	0.172487	0.145294	0.337408	0.408579	0.196857	0.297042	0.0665139	0.591297	0.0764276	0.0834984	1.79207	0.0331992	0.0147081	0.00596563	0.0572671	0.0681629	0.167388	0.319986	1.16594	3.81697	0.370684	169.829	0.0599257	0.0222208	0.204642	0.838302	6.11536	0.386158	0.601062	1.48537	0.159088	0.0593246	14.3408	140.831
A35	A	1	0.115218	0.102448	0.00387256	0.00297655	0.0511977	0.00853879	0.811738	0.642244	0.112329	0.159442	0.121724	0.00154173	0.0179181	0.206534	0.138779	0.473998	0.386469	0.245412	0.251372	0.0723433	0.150939	0.0647219	0.0404346	1.37076	0.0152812	0.00501113	0.00536065	0.0376278	0.0431039	0.121481	0.250974	1.27191	1.51614	0.314756	135.204	0.031776	0.023649	0.189247	0.365785	4.54118	0.397115	0.369519	0.632007	0.195392	0.0445524	7.20142	52.4155
A36	A	1	0.154744	0.0784137	0.0129748	1.69285	11.1058	0.000975579	0.448813	0.598332	0.0141656	0.454247	0.308362	0.00455706	0.0107063	0.320184	0.153689	0.407722	0.600956	0.424954	0.340415	0.120244	0.044416	2.03826	0.786378	76.0137	0.0336582	0.0115268	0.0126704	0.0796663	0.164103	0.515967	0.304067	1.51461	2.78264	0.589217	177.356	0.117007	0.0563078	0.223526	0.749255	6.48926	0.621319	0.931725	2.62613	0.229592	0.0538572	14.6603	128.414
A37	A	1	0.187214	0.128075	0.00816133	0.0201125	0.118503	0.00588252	1.03255	0.92836	0.117827	0.234803	0.167003	0.0286402	0.0198315	0.193276	0.309388	0.810097	0.858065	0.316394	0.386308	0.172014	0.0815912	0.0754437	0.0914375	1.04089	0.0167996	0.00339702	0.0129588	0.123149	0.0594005	0.177837	0.290564	1.25887	3.00258	0.616876	186.481	0.0526671	0.0247054	0.223377	0.8373	8.75598	0.803247	0.479995	0.942436	0.193489	0.0443611	13.1257	100.998
A38	A	1	0.0972918	0.0420647	0.00997903	0.0133515	0.244981	0.00147449	0.860097	0.720936	0.0932681	0.286426	0.0575561	0.00204425	0.00799036	0.201147	0.132567	0.470823	0.470344	0.233544	0.0979399	0.136883	0.0202221	0.138985	0.0339036	2.4743	0.00626957	0.018469	0.0107472	0.0588004	0.0845257	0.215091	0.224275	1.29714	3.00006	0.50579	137.266	0.0541913	0.0330909	0.167122	0.454258	7.36517	0.468869	0.625816	1.27464	0.194184	0.0487361	6.01316	72.5106
A39	A	1	0.122495	0.219982	0.00571044	0.00868707	0.0910049	0.00659497	0.477865	0.596583	0.0359252	0.269128	0.116866	0.00130429	0.00691366	0.185805	0.176218	0.629949	0.501827	0.260538	0.292613	0.0752569	0.0562231	0.054841	0.069446	1.90151	0.0126761	0.00155428	0.0518336	0.748163	0.144388	0.375776	0.582671	1.09781	12.4898	2.08141	134.763	0.281401	0.0666118	0.506529	3.89472	21.2856	2.55562	2.53177	5.79033	0.271227	0.119266	78.9759	462.254
A40	A	1	0.141515	0.350548	0.0062171	0.0330023	0.375791	0.00851291	0.383222	0.551657	0.0229253	0.250226	0.0446216	0.000959928	0.0721692	0.243851	0.112793	0.50772	0.583848	0.361452	0.355608	0.118538	0.0793057	0.123939	0.0979601	3.97724	0.00543394	0.00139011	0.131919	2.26827	0.431264	1.17504	1.83594	1.44997	19.6507	2.93247	145.806	0.916451	0.16161	1.6641	5.68245	54.1299	2.72184	3.68354	21.7203	0.616888	0.273489	130.711	609.014
A41	A	1	0.203354	0.0189278	0.0150378	0.0364176	0.0293181	0.00396507	0.865743	0.905184	0.173481	0.297807	0.183382	0.000769085	0.0332685	0.402852	0.17405	0.455789	1.01176	0.364826	0.340604	0.12928	0.0420564	0.00418621	0.0366281	0.13198	0.0204939	0.00621321	0.018131	0.121362	0.102753	0.31418	0.36957	1.49383	5.06862	0.824084	177.183	0.11265	0.0535961	0.257582	0.828202	11.2591	0.766641	1.12245	3.46672	0.221116	0.0736835	11.4938	138.301
A42	A	1	0.147266	0.211225	0.00471515	0.0153127	0.507219	0.0109268	0.562865	0.588868	0.0252886	0.346685	0.0968361	0.00974824	0.0138687	0.2205	0.235641	0.450457	0.687319	0.301029	0.346556	0.0755212	0.0834055	0.889499	0.291938	6.93758	0.0108769	0.00269384	0.0161683	0.393168	0.600216	1.9664	2.37317	2.21179	9.98811	0.844774	185.341	0.679249	0.11864	2.71253	2.33755	29.7508	1.52919	2.69499	31.3017	0.791919	0.538751	45.8697	513.574
A43	A	1	0.15688	0.0132782	0.0157654	0.0113916	0.135071	0.00320112	1.06222	0.723049	0.22125	0.405456	0.023287	0.00283746	0.0135826	0.220629	0.169407	0.47803	0.735571	0.271614	0.138621	0.226689	0.016041	0.0745173	0.0847815	1.38564	0.00330078	0.0410802	0.00971934	0.0503346	0.0585785	0.153401	0.316938	1.32157	3.15099	0.646777	178.315	0.04601	0.0452433	0.236392	0.653179	8.68318	0.585492	0.686508	1.07013	0.297691	0.0433742	9.05191	80.382
A46	A	1	0.158599	0.199779	0.0169237	0.0271046	0.243239	0.0028766	0.326181	0.708905	0.00719465	0.311499	0.198414	0.00532439	0.0354543	0.254008	0.18973	0.709777	0.608301	0.36208	1.36385	0.0788446	0.0338609	0.030323	0.278684	3.35136	0.0229807	0.00351884	0.0194609	0.184007	0.052481	0.198195	0.32576	1.11014	6.44129	1.06452	164.297	0.0700737	0.04333	0.28081	1.30061	10.3985	0.951513	0.801812	1.7648	0.207786	0.0583223	17.436	140.184
A2	A	1	0.181536	0.113976	0.00373327	0.181995	0.84506	0.00623327	1.37612	1.33781	0.742023	0.455092	0.138062	0.00238399	0.0329111	0.148092	0.0625382	0.00474307	0.508529	0.322863	0.626288	0.262752	0.236952	0.399596	0.204559	4.9553	0.0130987	0.0190537	0.0246237	0.11579	0.109039	0.284537	0.332524	1.12795	3.42397	0.896503	213.235	0.0897967	0.0343732	0.221831	1.2285	7.8527	0.986992	0.732138	1.55317	0.17041	0.034914	18.4503	123.159
B1	B	2	0.176483	0.0584844	0.000581987	0.00524846	0.12357	0.0141599	1.41725	0.950134	0.739238	0.497883	0.310677	0.000929548	0.0467353	0.234672	0.0684822	0.00483049	0.337295	0.191126	0.495335	0.124558	0.391197	0.0732087	0.0544645	1.87795	0.0304467	0.0684027	0.0135794	0.0749287	0.0275564	0.147792	0.333735	1.25567	2.27202	0.565148	217.117	0.0274604	0.0357233	0.25131	0.582903	6.07248	0.60238	0.474979	0.669151	0.24972	0.0202285	8.90421	70.3704
B3	B	2	0.154357	0.0145705	0.00433055	0.0532396	2.05474	0.0019295	1.50545	0.945618	0.718521	0.365883	0.0370395	0.00287119	0.0967391	0.223569	0.0944485	0.0045723	0.49632	0.20086	0.0260217	0.100487	0.163461	0.130423	0.503834	7.57562	0.00382915	0.0149399	0.0226502	0.120349	0.0840099	0.25728	0.324766	1.09948	3.98374	0.964935	186.756	0.0679048	0.0394543	0.237533	0.791354	9.07709	1.03649	0.844457	1.58861	0.238392	0.0469959	10.1406	111.452
B5	B	2	0.143339	0.0780837	0.00785794	0.0327557	0.976696	0.00945532	1.42061	1.34102	0.506263	0.377444	1.0585	0.0022486	0.0603012	0.224576	0.0362068	0.00425761	0.244064	0.249956	1.19583	0.167115	0.497619	0.0321139	0.138027	2.18429	0.108532	0.071686	0.00705764	0.0643906	0.156342	0.385792	0.430038	1.16896	1.66725	0.358494	181.959	0.114591	0.0678013	0.252757	0.40662	4.0172	0.4901	0.799694	2.11835	0.283346	0.0532046	13.3947	96.4227
B7	B	2	0.116212	0.0851019	0.0085184	0.0211848	0.231944	0.00200937	3.03369	0.76316	0.261056	0.27066	0.157173	0.0233907	0.0537075	0.180613	0.0598462	0.00782872	0.362224	0.271174	0.191692	0.0533177	0.117283	1.3027	0.15232	2.23437	0.0158861	0.0123366	0.0218753	0.17534	0.194545	0.522571	0.311349	1.15879	3.8225	1.25467	179.895	0.176229	0.0573572	0.242072	1.44101	14.8405	1.42636	1.44069	3.45667	0.252045	0.0571621	26.2451	185.734
B8	B	2	0.12913	0.308802	0.0118931	0.488109	3.8852	0.00606327	0.141748	0.651388	0.0037707	0.355519	1.01865	0.000526733	0.0361858	0.170227	0.0855273	0.291853	0.486733	0.154088	0.836907	0.201152	0.0813897	2.68468	0.683211	68.7286	0.105674	0.00486728	0.0547017	0.339402	0.0814167	0.29814	0.345849	1.47528	4.56398	0.744371	135.324	0.132933	0.0620112	0.233405	0.868186	8.67108	0.976602	1.02215	3.47381	0.185235	0.0531104	13.5118	143.731
B9	B	2	0.21834	0.170875	0.00869056	0.0117333	0.0596624	0.00221287	1.0743	0.840426	0.0912153	0.254047	0.122793	0.000609749	0.0861311	0.172852	0.201428	0.934735	0.699017	0.39665	0.536265	0.135139	0.0718927	0.0684205	0.0946943	0.861568	0.0145672	0.00214186	0.0076822	0.104229	0.154141	0.490732	0.511861	1.5343	3.40704	0.340331	163.918	0.10304	0.0247702	0.33331	0.898452	14.2545	0.342797	0.43813	2.00758	0.159014	0.0853981	10.8124	108.888
B10	B	2	0.122261	0.075931	0.00901669	0.00926381	0.104098	0.00237804	0.959669	0.73327	0.235502	0.216792	0.372116	0.00395485	0.0290804	0.170702	0.0726973	0.247952	0.611027	0.221012	0.369275	0.104262	0.0376525	0.023953	0.0606099	0.69474	0.0367311	0.0055581	0.0144044	0.0820205	0.0739197	0.206672	0.296914	1.239	5.93227	1.63609	145.993	0.0854893	0.0465332	0.214602	1.74257	12.9757	1.03775	1.10407	2.0523	0.239529	0.0468443	21.2246	210.214
B11	B	2	0.172624	0.0568068	0.00860433	0.0295576	0.375561	0.00122594	1.76004	0.794282	0.153191	0.306437	0.0609718	0.0171548	0.0159458	0.210813	0.167171	0.703751	0.573503	0.270756	0.173615	0.054656	0.0413535	0.0855518	0.0951843	3.0709	0.00595783	0.0614905	0.0247666	0.163367	0.0653137	0.143313	0.293432	1.10303	5.54281	1.66695	191.674	0.0582205	0.046873	0.207294	1.10096	9.10683	1.33369	1.20675	1.58093	0.297123	0.0399248	20.9983	172.122
B16	B	2	0.141276	0.121402	0.00654533	0.03821	0.640054	0.0195168	1.58164	0.740684	0.15155	0.355067	0.0941717	0.0204503	0.0212184	0.205793	0.174339	0.76882	0.612215	0.345228	0.323016	0.132476	0.247148	0.257706	0.304586	3.62142	0.00846669	0.00737292	0.00420578	0.0546058	0.106304	0.338262	0.773844	1.23629	1.88806	0.394654	183.521	0.0522806	0.0443589	0.617199	0.613756	7.30325	0.448179	0.463381	1.33326	0.246133	0.0432246	7.60371	82.5758
B17	B	2	0.13377	0.291859	0.00377995	0.00553895	0.108871	0.018535	1.16196	0.663734	0.195703	0.266385	0.0608523	0.00747218	0.0173787	0.191981	0.123917	0.703587	0.523192	0.267694	0.23151	0.099496	0.1649	0.0930481	0.122883	1.1069	0.00586286	0.00505991	0.0130736	0.0664041	0.0442316	0.135776	0.340969	1.08598	2.22451	0.406237	161.631	0.0380781	0.0198456	0.238908	0.589105	6.50005	0.566881	0.405803	0.501179	0.19519	0.0400134	8.83442	59.4326
B18	B	2	0.151746	0.269582	0.00328972	0.0256695	0.288014	0.0126772	0.717689	0.649637	0.107897	0.320319	0.0975742	0.00101098	0.10234	0.238767	0.139264	0.486676	0.722422	0.396853	1.7056	0.0952062	0.177125	0.112864	0.144065	6.15844	0.0111371	0.0035582	0.158135	0.791259	0.15007	0.403695	0.799953	1.26465	8.42618	3.2013	211.936	0.21734	0.0655883	0.633288	8.09483	44.8757	3.84345	1.69628	3.62432	0.27432	0.0800869	63.4269	356.346
B19	B	2	0.159137	0.0858807	0.0144529	0.00540825	0.0771011	0.0024184	1.10197	0.798712	0.251725	0.30423	0.296387	0.000789651	0.0273534	0.156802	0.117871	0.557	0.509938	0.214245	0.343575	0.0907902	0.0826593	0.0301754	0.167934	0.472213	0.0332556	0.0022167	0.00543901	0.0624213	0.0453285	0.136049	0.24218	0.899118	2.51678	0.306777	172.526	0.0342254	0.0184324	0.1916	0.394553	5.28836	0.375222	0.354794	0.899729	0.139506	0.0366796	6.35665	64.319
B21	B	2	0.133076	0.612583	0.00540549	0.00664755	0.0929816	0.00282405	1.21066	0.689967	0.224752	0.296804	0.0316194	0.0160089	0.0491172	0.207356	0.185167	0.685216	0.614387	0.240795	0.128658	0.0641369	0.125125	0.260309	0.121466	1.40804	0.00256401	0.0137346	0.00647198	0.0634725	0.0653389	0.152828	0.336457	1.30529	2.99323	0.443802	226.777	0.0452387	0.0273403	0.246932	0.851659	5.41633	0.478704	0.397218	0.614401	0.184	0.0443945	12.2985	89.3331
B23	B	2	0.164395	0.224945	0.00507636	0.0140151	0.277561	0.0184445	1.5143	1.03182	0.119666	0.328649	0.280893	0.0104191	0.031676	0.196346	0.206808	0.736406	0.697122	0.307371	0.628332	0.154962	0.121921	0.224173	0.164515	1.92684	0.0276332	0.00397547	0.015409	0.140217	0.07977	0.260344	0.645744	1.16728	7.43096	0.531625	197.9	0.0620984	0.0277615	0.424879	1.01232	9.00355	0.629967	0.448382	1.30211	0.160797	0.0597165	20.767	116.972
B24	B	2	0.13764	0.483016	0.00725256	0.0100975	0.157529	0.0290282	1.27585	1.0233	0.0978626	0.329845	0.123724	0.00267682	0.0301945	0.253818	0.157145	0.79699	0.666754	0.292217	0.425107	0.0977403	0.281932	0.21122	0.108378	2.2922	0.0146846	0.00250475	0.00898315	0.0736913	0.0660735	0.225887	0.401652	1.45653	3.76292	0.347329	212.853	0.0395337	0.0222009	0.271138	0.803672	10.582	0.366972	0.274857	1.07937	0.177498	0.052683	5.66383	53.1182
B25	B	2	0.12601	0.144895	0.00834155	0.0141613	0.299195	0.0246807	1.85049	0.695438	0.202903	0.270336	0.275293	0.0134866	0.0239045	0.214705	0.210449	0.652175	0.656505	0.276385	0.847997	0.0991875	0.248059	0.139562	0.0939559	2.58279	0.0298294	0.00658506	0.0122177	0.0614826	0.0375146	0.114969	0.303694	1.39604	2.57048	0.412499	214.371	0.0270901	0.0144058	0.239905	0.669793	6.88291	0.418861	0.192835	0.349127	0.184909	0.0418016	6.54675	48.2308
C7	C	3	0.186062	1.17531	0.00632473	0.00773992	0.103288	0.014604	1.72526	1.27392	0.531635	0.371555	0.56982	0.00408797	0.0163503	0.241944	0.0895698	0.00618588	0.503716	0.237963	1.03557	0.125886	0.532427	0.204928	0.081654	0.953162	0.0598651	0.0796138	0.0131955	0.0807689	0.116528	0.309654	0.440612	1.50982	2.94919	0.700503	216.91	0.0666851	0.0451652	0.28753	0.631005	6.08833	0.694088	0.775087	1.7322	0.284942	0.0490456	10.7052	96.5553
C8	C	3	0.125737	0.0858844	0.00355919	0.00755599	0.0624498	0.00766041	0.902853	0.798111	0.585806	0.270872	0.147083	0.00183843	0.0210082	0.196945	0.075474	0.00473229	0.284751	0.241894	0.368687	0.0723552	0.133015	0.0642405	0.131034	1.24208	0.0159181	0.00961719	0.00812684	0.0524977	0.0522076	0.146831	0.318587	1.59937	3.02379	0.378283	173.039	0.0399351	0.0151163	0.211874	0.775149	6.13854	0.4615	0.321455	0.631019	0.135521	0.0415219	8.03448	59.1958
C10	C	3	0.150984	0.0440968	0.00447311	0.0141203	0.204641	0.00424826	1.61796	0.664579	0.213564	0.220735	0.0191197	0.00792133	0.0150762	0.228783	0.0464018	0.00424073	0.29095	0.290118	0.128289	0.100367	0.0366532	0.103086	0.11993	4.86621	0.00195581	0.0198929	0.00520337	0.0489061	0.07812	0.219496	0.31018	0.883753	1.92829	0.431743	211.236	0.0572706	0.0179163	0.20744	0.671731	7.97219	0.364081	0.393165	0.897776	0.137568	0.0384492	8.22218	72.1573
C12	C	3	0.133505	0.0785829	0.0057442	0.0591974	0.380375	0.00847802	1.25947	0.771245	0.338852	0.362093	0.262215	0.00503928	0.0173104	0.187948	0.0895292	0.127019	0.505718	0.279832	0.631865	0.0852586	0.17831	0.289163	0.147796	4.53828	0.0274549	0.00872188	0.00722747	0.0757234	0.0837218	0.253581	0.377969	1.25908	3.36314	0.441716	158.983	0.0644044	0.0273069	0.255628	0.895068	8.62456	0.611238	0.583436	1.49804	0.167575	0.0481718	13.8953	106.047
C13	C	3	0.0999161	0.0438323	0.00239514	0.0128532	0.126849	0.0122913	1.07174	0.94301	0.426791	0.424831	0.281319	0.00929013	0.0310602	0.290568	0.0959901	0.108771	0.434006	0.290106	0.372665	0.0894021	0.175982	0.0353903	0.111704	0.952401	0.0263952	0.0151298	0.00512095	0.0246691	0.0155183	0.052238	0.245001	1.08852	0.533739	0.259226	179.041	0.00904851	0.0208536	0.189606	0.189296	3.37472	0.213174	0.114394	0.119218	0.34952	0.0279099	1.06359	8.97579
C14	C	3	0.148271	0.240763	0.0041219	0.00990313	0.0824399	0.0163955	1.43244	0.805311	0.147848	0.317255	0.107067	0.00448681	0.0119746	0.197176	0.141374	0.636008	0.49716	0.222239	0.17857	0.1527	0.02246	0.130706	0.0522621	0.886795	0.010489	0.00316775	0.0195991	0.114101	0.0527677	0.177558	0.408124	1.1616	2.96626	0.686749	170.763	0.0594059	0.02519	0.28279	1.10399	11.2078	0.776653	0.516793	1.01501	0.168806	0.0519435	14.4813	94.1912
C15	C	3	0.141556	0.0907137	0.00594038	0.00760455	0.0702144	0.00872502	1.15021	0.744167	0.287005	0.342291	0.0453828	0.00588639	0.0214199	0.28055	0.192025	0.688891	0.726894	0.227151	0.178242	0.127569	0.0969924	0.084654	0.0888605	1.13966	0.00446751	0.00536487	0.00991465	0.076315	0.0520226	0.142607	0.349171	1.57048	2.24506	0.458314	158.838	0.041004	0.0288688	0.237548	0.530657	5.595	0.571907	0.455818	0.796821	0.212887	0.0415424	8.04173	69.824
C16	C	3	0.158123	0.126544	0.0133161	0.00501512	0.0526828	0.00561431	0.858883	0.591475	0.0642376	0.337876	0.0762217	0.00153018	0.0486044	0.197418	0.143649	0.684035	0.696721	0.260496	0.325966	0.122339	0.0336918	0.0590137	0.0781156	0.814004	0.00854619	0.00139325	0.0175644	0.176903	0.098071	0.311565	0.622086	1.09792	4.34962	0.741019	155.444	0.0898756	0.0293853	0.456291	2.32182	11.2943	0.867739	0.557713	2.13919	0.184981	0.0901941	24.9842	178.965
C17	C	3	0.125971	0.158016	0.00713827	0.069315	1.07605	0.00144793	1.66871	1.60064	0.31191	0.418438	0.620147	0.00402313	0.0126016	0.193524	0.117676	0.252487	0.636158	0.359029	0.216466	0.153657	0.46354	0.640348	0.149812	4.93592	0.0669546	0.0111683	0.00683306	0.0677688	0.195903	0.569322	0.308131	1.07959	2.08278	0.597237	164.761	0.160445	0.0991242	0.243042	0.40766	7.16971	0.497409	0.756331	2.38646	0.255906	0.0521241	8.95902	87.1064
C18	C	3	0.152919	0.0587518	0.0122603	0.0040546	0.0340505	0.000796618	1.56851	0.744384	0.126094	0.390381	0.271841	0.00239421	0.0279864	0.270385	0.168371	0.637	0.563452	0.296819	0.32525	0.119288	0.119147	0.0807411	0.081044	0.636728	0.0305908	0.00572105	0.00547607	0.0382142	0.0613183	0.167519	0.333482	1.12967	2.54615	0.369457	188.33	0.0497718	0.0366074	0.247466	0.692342	6.34181	0.330081	0.361699	0.902701	0.229501	0.0436111	7.34454	59.5244
C19	C	3	0.133408	0.276748	0.0112862	0.0324387	0.285262	0.00538605	1.47963	0.782531	0.323571	0.348611	0.0957309	0.000701054	0.0166458	0.160364	0.124654	0.65923	0.448336	0.230964	0.224001	0.0756829	0.0391577	0.183713	0.137365	3.66303	0.0104334	0.00358788	0.00397188	0.0257148	0.0260342	0.099596	0.286573	1.51786	1.98315	0.169913	148.81	0.0159611	0.010951	0.206666	0.429637	3.92538	0.165873	0.0994562	0.222742	0.133365	0.0307475	1.90696	18.5814
C21	C	3	0.176943	0.118662	0.00912341	0.0596045	1.01074	0.00650203	0.660114	0.96284	0.182645	0.420819	0.0909505	0.00108808	0.0923141	0.224852	0.180653	0.863889	0.852363	0.30652	0.377199	0.116012	0.272052	0.257934	0.159091	8.29044	0.0113224	0.0117021	0.0375675	0.29583	0.083998	0.229964	0.464883	1.34527	5.86145	1.65869	217.411	0.124739	0.0408528	0.314037	2.35046	18.4921	1.89672	1.1906	2.98085	0.211924	0.0634104	28.1967	231.074
D10	D	4	0.12178	0.289787	0.00149591	0.0115512	0.148206	0.0105239	1.67363	0.556046	0.592948	0.277042	0.0633748	0.0269445	0.0535387	0.238184	0.0658815	0.00326817	0.286622	0.378254	0.219908	0.0894032	0.101634	0.474347	0.143811	2.46296	0.00538136	0.0144028	0.00480568	0.0451059	0.0621347	0.111237	0.358349	1.489	1.37344	0.387032	225.123	0.0467772	0.0173359	0.25793	0.572277	5.78396	0.462452	0.383031	0.378944	0.220609	0.0342647	11.9138	59.4696
D11	D	4	0.128823	0.030358	0.0122184	0.0500455	0.827485	0.0121101	1.39601	0.661916	0.62819	0.441266	0.25857	0.00383322	0.0541682	0.174207	0.0704035	0.00330011	0.38083	0.210194	0.314258	0.110753	0.30846	0.134693	0.278732	5.35631	0.0264045	0.0177554	0.0187387	0.0788063	0.0751679	0.25607	0.270876	1.03289	3.09598	0.774512	155.414	0.0575948	0.039456	0.195576	1.04865	7.54761	0.560525	0.623475	1.32198	0.227134	0.0415543	10.5977	78.238
D12	D	4	0.148525	0.264701	0.00754005	0.0153627	0.102124	0.0108753	1.90006	0.802477	1.15616	0.393419	0.289536	0.00434976	0.0333608	0.25102	0.0944393	0.00777448	0.433798	0.27128	0.474907	0.139313	0.27271	0.128226	0.233509	3.40383	0.0281318	0.0403612	0.0117826	0.0830119	0.0660669	0.2531	0.374337	1.35672	3.314	0.604186	201.653	0.0462811	0.0594107	0.247629	1.77077	8.64119	0.521153	0.42767	1.09699	0.233934	0.0432551	9.49517	73.8758
D15	D	4	0.115322	0.301289	0.0111513	0.0223589	0.280172	0.00824849	1.77173	0.714763	0.277528	0.264295	0.34021	0.00250288	0.0196534	0.180267	0.0849643	0.399881	0.356566	0.185531	0.379549	0.0705216	0.201074	0.0567474	0.0575258	2.04158	0.0347009	0.00482445	0.00877558	0.0571555	0.0589173	0.16519	0.288513	1.24668	2.19148	0.371756	145.204	0.0355236	0.021053	0.215946	0.674444	6.05125	0.390869	0.371768	0.688344	0.203408	0.0409327	7.61286	53.6424
D16	D	4	0.132861	0.146439	0.00685663	0.0221378	0.391345	0.00733566	1.22388	0.540577	0.329706	0.315127	0.0506971	0.00432747	0.0278214	0.180734	0.113141	0.708842	0.58817	0.314114	0.354633	0.101394	0.0678877	0.366773	0.0819029	5.51593	0.00510622	0.00339503	0.00533873	0.0716935	0.071755	0.229429	0.339702	1.18514	2.24689	0.303467	139.704	0.0501545	0.0225475	0.255935	0.361305	6.7212	0.378857	0.439344	1.00275	0.166818	0.0397584	8.43399	72.7273
D17	D	4	0.142646	0.122861	0.0108995	0.140264	1.26064	0.00493551	1.29869	0.876697	0.254586	0.284284	0.0630174	0.00471502	0.0379095	0.225561	0.155938	0.451019	0.49144	0.242774	0.305173	0.0879625	0.0527745	0.190051	0.236959	9.97656	0.00593141	0.00414979	0.00715526	0.0521758	0.0436533	0.140077	0.425784	1.34949	1.59267	0.319773	184.723	0.0352338	0.0320072	0.310397	0.449777	4.54011	0.405437	0.251076	0.636825	0.250502	0.0475915	5.18872	44.9252
D18	D	4	0.120863	0.0790275	0.0203694	0.00992325	0.122638	0.0144138	1.369	0.93749	0.308041	0.298226	0.196993	0.00340958	0.011302	0.192921	0.149669	0.484383	0.493227	0.185871	0.386531	0.07908	0.331039	0.0516917	0.0377652	0.504569	0.0214503	0.00802458	0.021888	0.117218	0.0890774	0.23354	0.379381	1.65365	6.48982	1.17216	156.059	0.0785725	0.043183	0.230877	1.46477	10.9252	1.21033	0.985639	1.63795	0.197737	0.0562659	15.6116	119.673
D19	D	4	0.128486	0.293588	0.00389253	0.00977368	0.313444	0.010455	1.61439	0.76514	0.345743	0.289343	0.285437	0.000912913	0.00443499	0.204829	0.128838	0.50956	0.544849	0.178775	0.590972	0.0904169	0.381064	0.162113	0.0720134	4.09968	0.0321793	0.0191643	0.00961361	0.0452309	0.0564676	0.120724	0.265735	1.25788	2.18726	0.368374	156.087	0.0260596	0.0329743	0.209855	0.672065	4.23268	0.44553	0.372908	0.501385	0.243222	0.0285127	8.03669	65.4492
D20	D	4	0.125879	0.174788	0.000601914	0.0142768	0.276165	0.0128851	1.26962	0.766947	0.0936729	0.261389	0.29613	0.000361546	0.004957	0.16728	0.0853784	0.499189	0.503396	0.268256	0.447063	0.158509	0.131634	0.204533	0.169262	5.42299	0.0341509	0.00298841	0.00444073	0.0399571	0.035247	0.128565	0.324566	1.40786	1.18824	0.152521	152.408	0.0205039	0.00925218	0.239535	0.487162	5.0037	0.185741	0.0939535	0.26891	0.119534	0.032678	5.08562	31.3218
D22	D	4	0.096436	0.573345	0.0267756	0.0245757	0.484104	0.00629066	0.999324	0.643092	0.174809	0.363321	0.167543	0.00858034	0.0452916	0.177744	0.154122	0.539468	0.427434	0.244852	0.293838	0.0444084	0.121528	2.04259	0.121743	11.3967	0.0176932	0.0102345	0.0390111	0.140887	0.0692447	0.234098	0.322349	1.19878	4.82024	1.02265	151.972	0.0783613	0.0533717	0.207338	1.72228	11.0178	0.916085	0.675806	1.87969	0.18792	0.0489529	11.0537	78.5512
D23	D	4	0.124746	0.13296	0.0026303	0.0075979	0.158017	0.00927233	0.727125	0.677307	0.22004	0.317121	0.0780499	0.00132212	0.0234937	0.189676	0.18003	0.525506	0.597413	0.294037	0.1406	0.0904882	0.16937	0.0670395	0.215471	2.26962	0.00871286	0.00860006	0.00569201	0.0445359	0.0274619	0.0766892	0.291959	1.50882	1.74625	0.272958	176.319	0.0250219	0.0181135	0.227436	0.481839	4.22747	0.354311	0.259326	0.420888	0.17153	0.0429783	6.37488	43.9739
D24	D	4	0.097821	0.196457	0.00561381	0.0155483	0.617111	0.00429197	0.962036	0.69667	0.112815	0.657465	0.0608991	0.00159911	0.0200932	0.19258	0.111045	0.375262	0.454581	0.233465	0.255813	0.0857871	0.0205761	0.6494	0.15388	5.3179	0.00716324	0.00927635	0.00608032	0.0904922	0.0863076	0.229322	0.306409	1.29306	2.9085	0.382	142.271	0.069986	0.0216737	0.255694	0.653788	9.25973	0.515803	0.486478	1.37634	0.129568	0.046145	15.5585	119.949
D28	D	4	0.119472	0.102305	0.0115392	0.0105004	0.123665	0.0267094	1.20801	0.813873	0.194672	0.34165	0.104805	0.0040212	0.00538882	0.210156	0.160704	0.406212	0.644052	0.27662	0.222289	0.0479421	0.670345	0.0475004	0.109127	0.911714	0.0111262	0.0351862	0.0186012	0.0628215	0.0374515	0.150632	0.303026	2.13977	2.92073	0.782831	171.803	0.0361379	0.0307914	0.210683	0.977989	9.88318	0.887269	0.426824	0.702588	0.220455	0.0413637	8.27618	63.2846
D29	D	4	0.16226	0.11262	0.0073533	0.0130533	0.335543	0.00583607	1.26286	0.599517	0.30748	0.340437	0.195305	0.00419758	0.0112155	0.196936	0.19458	0.844022	0.565045	0.344117	0.472911	0.118425	0.152069	0.100006	0.254779	5.6607	0.0218586	0.00920899	0.019814	0.0625931	0.0422744	0.108797	0.24264	1.22823	2.86414	0.83663	149.466	0.0377128	0.0347657	0.178848	1.05656	7.21827	0.884926	0.541259	0.572653	0.243327	0.0362604	9.17426	61.8232
D30	D	4	0.105749	0.40316	0.0123764	0.0158204	0.364071	0.00714147	1.55471	0.9266	0.136862	0.254977	0.314794	0.00255679	0.0168582	0.194897	0.166475	0.531702	0.477306	0.235315	0.737311	0.113588	0.0487784	0.517358	0.0432418	4.21816	0.0366606	0.0138583	0.0086834	0.0398078	0.049666	0.133952	0.240762	1.09313	1.56681	0.527431	149.97	0.0333176	0.026902	0.176853	0.36526	4.80078	0.473699	0.451247	0.572181	0.24433	0.0360452	6.07139	51.8864
D32	D	4	0.138977	0.107285	0.00627659	0.0102166	0.229929	0.0114557	0.757136	0.878942	0.123313	0.354605	0.319178	0.00686239	0.0058515	0.213967	0.172391	0.641113	0.639902	0.280745	0.881435	0.173002	0.260899	0.160975	0.094592	2.8762	0.0375438	0.0169738	0.0140038	0.0717641	0.0452524	0.112978	0.278846	1.54919	2.44738	0.555437	179.254	0.0356902	0.0256571	0.223467	0.613805	8.25978	0.578662	0.522332	0.779856	0.240824	0.0352319	9.01481	72.993
D33	D	4	0.108204	1.77196	0.00307919	0.00388685	0.0536172	0.00566258	1.45789	0.820384	0.178024	0.252042	0.152503	0.0019755	0.00839739	0.16246	0.147321	0.454466	0.502087	0.219459	0.417952	0.083377	0.0360154	0.390478	0.0718896	1.59306	0.0170236	0.00902764	0.00657063	0.0355187	0.0322106	0.104194	0.302235	1.18275	1.58775	0.303346	140.096	0.0264291	0.0204844	0.196274	0.648671	5.47758	0.296768	0.218627	0.356844	0.202821	0.051938	4.762	30.6494
D35	D	4	0.102007	0.138506	0.00750074	0.00495862	0.0823826	0.00813324	0.844575	0.674901	0.39411	0.279036	0.269853	0.00227756	0.0265099	0.201495	0.151358	0.544527	0.364307	0.280066	0.284714	0.0639448	0.0672705	0.0186213	0.0754713	0.849399	0.0323038	0.00442478	0.0110562	0.0482517	0.0166157	0.0755299	0.240555	0.938579	2.8523	0.440567	145.831	0.0179179	0.0266037	0.178583	1.02157	4.99988	0.377343	0.193484	0.273531	0.234687	0.0422761	4.21986	28.463
D36	D	4	0.104625	0.166412	0.00811115	0.00353972	0.107389	0.00439593	0.806659	0.720507	0.139214	0.272125	0.139105	0.0016966	0.00679652	0.168613	0.199323	0.552828	0.578867	0.192802	0.318473	0.0622978	0.0269155	0.154004	0.212136	1.79169	0.0163627	0.00550675	0.0046924	0.0351336	0.0378851	0.0990731	0.231743	1.27023	1.20241	0.4514	142.127	0.0317209	0.0227868	0.160093	0.448735	7.03948	0.566888	0.468487	0.780634	0.208563	0.0338837	5.7511	62.9318
D37	D	4	0.161345	0.0816304	0.00333096	0.00471132	0.0881128	0.0427574	0.943115	1.05165	0.559228	0.390741	0.0802433	0.0351754	0.00984194	0.258132	0.222901	0.645174	0.749473	0.377866	0.386875	0.105199	0.361254	0.0465127	0.114362	1.35976	0.00874168	0.021487	0.0100816	0.0370515	0.0201146	0.0762551	0.353271	1.84022	1.53562	0.477404	266.822	0.0206499	0.0445998	0.268089	0.661671	4.66119	0.57354	0.233594	0.341956	0.411091	0.0439751	3.64496	26.3488
D38	D	4	0.127361	0.200751	0.0092232	0.0275057	0.50371	0.0236193	0.829134	0.739779	0.142145	0.290822	0.236272	0.00146478	0.0150373	0.243853	0.201377	0.500847	0.431811	0.214016	0.428606	0.0555295	0.359857	0.0729558	0.170107	3.27746	0.028303	0.00318993	0.0181411	0.0526961	0.0429273	0.164669	0.304494	1.08512	5.07887	0.820816	169.995	0.0349054	0.0522331	0.209028	1.03289	6.30237	0.676351	0.69383	1.19368	0.2883	0.0467898	7.70366	69.4417
N1	N	0	0.157486	0.10883	0.000160577	0.00196244	0.0989602	0.00941539	1.29819	0.705776	0.398243	0.164902	0.04108	0.000190408	0.00938142	0.185142	0.0364032	0.00560785	0.130668	0.263233	0.348232	0.0297364	0.0314465	0.119113	0.0418704	1.50541	0.00386466	0.00416545	0.0203603	0.0875393	0.0410154	0.160583	0.366825	0.988369	3.54667	0.962052	198.245	0.0349684	0.0196633	0.246347	1.18667	9.90386	1.05071	0.643646	0.939548	0.205287	0.0398957	14.0631	100.911
N2	N	0	0.112071	0.0624126	0.00167835	0.00157841	0.0310604	0.0112843	1.22214	0.498107	0.38843	0.232909	0.0695659	0.00336049	0.0136611	0.15598	0.0526503	0.00243309	0.260529	0.201294	0.501675	0.0628899	0.152903	0.0139024	0.0244267	0.272562	0.00795751	0.00394431	0.0176442	0.0591597	0.050572	0.23462	0.326292	1.0247	5.63492	0.790726	133.621	0.0400589	0.041674	0.200622	1.46631	9.42695	0.66353	0.647106	1.70144	0.208906	0.0376842	10.8823	99.1547
N3	N	0	0.115154	0.157387	0.00548733	0.00238999	0.0222161	0.00539891	1.49043	0.639518	0.476638	0.376057	0.0670899	0.0274243	0.0145775	0.182483	0.0745172	0.00526034	0.287684	0.29615	0.219311	0.0900182	0.260473	0.0409425	0.0575571	0.401059	0.00611683	0.0267557	0.0162323	0.084337	0.0596225	0.196081	0.342575	1.34867	6.03988	0.690066	192.671	0.0403439	0.0219963	0.227488	2.89555	8.28997	0.543845	0.407824	0.804846	0.182122	0.0386806	8.93679	60.5964
N4	N	0	0.100649	0.0976083	0.00909835	0.00474918	0.0586487	0.0141118	1.06299	0.67181	0.297463	0.287416	0.158001	0.00282444	0.00931743	0.204525	0.0513745	0.0036057	0.305751	0.176427	0.441553	0.0742453	0.222381	0.0279862	0.0686257	0.779737	0.0187168	0.00772484	0.0112414	0.0822663	0.08042	0.29916	0.398243	1.09581	4.93341	0.609655	166.473	0.0535875	0.0384724	0.286136	0.83438	8.09319	0.4236	0.396098	1.26408	0.200361	0.0722921	6.26347	79.2279
N5	N	0	0.151466	0.32902	0.0114599	0.00511134	0.100042	0.0163419	1.63793	0.592023	0.802496	0.277869	0.111878	0.0015664	0.019008	0.187097	0.0608711	0.00520163	0.395347	0.226019	0.44546	0.157864	0.459299	0.116547	0.138717	1.94689	0.0128509	0.0302539	0.0123256	0.0986036	0.0530021	0.167834	0.323161	1.15474	4.95512	0.636197	158.175	0.0459096	0.0206794	0.221615	1.29914	8.65229	0.460126	0.4416	0.981478	0.168124	0.0475382	13.0117	87.4895
N6	N	0	0.137357	0.0446037	0.0202791	0.00436896	0.0576549	0.0146221	1.94324	0.631564	0.715422	0.266521	0.0536785	0.00344046	0.00928403	0.211638	0.0701912	0.00645252	0.343711	0.201318	0.206622	0.0833891	0.149531	0.032322	0.116357	0.41825	0.00658905	0.0233687	0.0100007	0.0643288	0.0595946	0.196986	0.309734	1.21363	4.72178	0.772573	173.277	0.0561478	0.0374136	0.232559	0.529722	7.82505	0.53109	0.709493	1.39487	0.238169	0.0553688	9.32492	85.6092
N7	N	0	0.119592	0.968678	0.028337	0.0115783	0.182652	0.0139823	0.651411	0.628095	0.335603	0.251072	0.0595752	0.00356367	0.00718505	0.208966	0.101228	0.124505	0.387318	0.191126	0.137744	0.0767132	0.0903727	1.8137	0.0983361	3.77649	0.00626389	0.00518591	0.0114018	0.0400495	0.0418372	0.16293	0.291949	1.22475	2.98527	0.371986	149.457	0.0303228	0.0223674	0.187966	0.522938	5.8031	0.319575	0.228007	0.55137	0.17743	0.0591578	3.10929	32.315
N8	N	0	0.154783	0.148756	0.0149111	0.00229227	0.0275037	0.0239659	0.708628	0.66469	0.403239	0.3086	0.100101	0.00484224	0.00745403	0.247838	0.0985122	0.417994	0.607761	0.269487	0.250225	0.077758	0.216846	0.0194084	0.046485	0.262773	0.0109473	0.00638263	0.0166665	0.0706006	0.0646557	0.230288	0.327699	1.43104	4.67568	0.857451	168.414	0.0526794	0.0333153	0.236059	1.0237	8.14524	0.696306	0.565803	1.38723	0.244469	0.0745373	8.70882	90.6237
N9	N	0	0.167576	0.201325	0.0241323	0.00603666	0.0702046	0.0180559	1.50821	0.903212	0.211738	0.460685	0.285679	0.0276853	0.00926172	0.229637	0.197295	0.676231	0.562315	0.236099	0.847354	0.0945079	0.279778	0.0349398	0.147055	0.464647	0.0282336	0.00204861	0.0185526	0.256105	0.208654	0.698844	0.832064	1.3301	8.26663	0.747342	196.913	0.129952	0.0418098	0.60246	1.96308	23.9151	0.732807	0.549987	3.72536	0.181403	0.10977	26.8366	228.388
N10	N	0	0.114096	0.0499144	0.0186465	0.00978983	0.130611	0.0134917	0.660958	0.740934	0.321679	0.243666	0.0314468	0.00493264	0.00759662	0.195737	0.131002	0.444718	0.47623	0.278719	0.0420689	0.0718917	0.0859596	0.0441366	0.0936883	0.896396	0.00366699	0.00610633	0.0358432	0.0680734	0.0452739	0.12126	0.274477	1.33105	3.00113	0.526376	148.938	0.0381678	0.032011	0.210296	0.834748	4.43053	0.403213	0.330599	0.552	0.238095	0.0408776	5.63413	43.7051
N11	N	0	0.12593	0.130719	0.0309323	0.0695738	0.373373	0.0118864	1.13676	0.727609	0.263564	0.255506	0.182768	0.00472038	0.00649441	0.221463	0.159041	0.508296	0.396366	0.21994	0.705967	0.0908156	0.126199	0.07314	0.0427609	2.06521	0.0220519	0.00486187	0.0203104	0.0755271	0.0595755	0.212991	0.313282	1.56709	5.31264	0.828493	170.688	0.0575197	0.0436302	0.232756	1.14145	6.97146	0.583906	0.617531	1.45422	0.262507	0.0569489	11.2542	81.7613
N13	N	0	0.142072	0.159734	0.0126545	0.00498114	0.105728	0.0378646	2.39458	0.799043	0.217599	0.281886	0.140435	0.00367926	0.0161771	0.206341	0.139102	0.549187	0.469013	0.252878	0.386357	0.11562	0.284344	0.140207	0.0522653	0.836121	0.0153897	0.00964466	0.00903219	0.0464884	0.0535561	0.159146	0.331817	1.62957	4.61092	0.69213	182.835	0.0455006	0.0342593	0.258595	0.677979	6.76977	0.459962	0.472345	0.955566	0.240238	0.0443122	9.50483	69.292
N14	N	0	0.100209	0.182431	0.0182082	0.0051703	0.0729148	0.00841346	1.4354	0.645892	0.254886	0.211669	0.140627	0.00153405	0.00805509	0.180433	0.131511	0.395775	0.447335	0.176257	0.564162	0.0532593	0.0848977	0.0972414	0.0830067	1.21122	0.0153602	0.00324642	0.00808181	0.0500686	0.0528508	0.17087	0.293599	1.34776	2.53821	0.455405	153.955	0.0503771	0.0318425	0.219958	0.6004	5.07606	0.411988	0.457336	1.28528	0.199657	0.0436563	8.72249	82.6133
N15	N	0	0.107837	0.170038	0.0161047	0.0269928	0.245696	0.00557263	1.02579	0.595566	0.175708	0.263266	0.097211	0.00032399	0.0104467	0.163489	0.0960329	0.380494	0.342301	0.205096	0.40644	0.100446	0.206948	0.111348	0.0887716	1.54312	0.011161	0.00858536	0.0146324	0.0612764	0.0507315	0.196781	0.287225	0.944341	5.31299	0.832827	154.225	0.050029	0.0261312	0.195534	1.65702	11.063	0.665541	0.460001	1.05415	0.1715	0.0488924	11.1362	83.3113
N17	N	0	0.117973	0.165733	0.0122083	0.00698951	0.180815	0.00906421	1.22646	0.560408	0.152512	0.26294	0.168533	0.00190146	0.0137727	0.148287	0.118565	0.522321	0.508611	0.313731	0.35012	0.0663057	0.1216	0.0512846	0.0706176	1.30614	0.0183217	0.0220212	0.00489054	0.0746608	0.0821945	0.302126	0.376893	1.19081	2.71799	0.23032	144.002	0.0503231	0.0282998	0.276888	0.549288	7.16589	0.227127	0.25472	1.15591	0.137949	0.0746286	6.11233	63.2197
N18	N	0	0.145197	0.118127	0.0162447	0.0069865	0.147297	0.0269409	0.700037	0.768249	0.261978	0.268903	0.133188	0.00579289	0.00417153	0.27443	0.190109	0.512926	0.573949	0.221943	0.548787	0.144133	0.236604	0.0384062	0.0683048	1.31312	0.0145248	0.0140901	0.00981608	0.0436882	0.0407408	0.14172	0.365614	1.71489	2.79305	0.485038	225.307	0.0298519	0.0311867	0.271161	0.691348	6.31844	0.394942	0.358385	0.749403	0.330176	0.0464369	6.30869	52.4225
N19	N	0	0.121799	0.273253	0.0411851	0.0539974	0.483409	0.0177793	1.64474	0.750031	0.276165	0.266951	0.0754834	0.00261936	0.023273	0.205211	0.187513	0.593529	0.436327	0.263471	0.265694	0.0970179	0.164075	0.104519	0.0582017	1.64432	0.009037	0.0103067	0.0242949	0.064153	0.0466996	0.165691	0.305195	1.52928	3.03854	0.4941	178.84	0.0318148	0.0306266	0.21639	0.483412	5.23935	0.46027	0.349777	0.704714	0.272965	0.0410509	7.78675	51.3243
N20	N	0	0.18341	0.176086	0.022156	0.0103847	0.174607	0.0306179	2.20884	0.861072	0.268324	0.295834	0.255557	0.00356505	0.0201113	0.241986	0.190233	0.690541	0.72269	0.210792	0.327058	0.094606	0.470873	0.0296844	0.0848719	1.1308	0.0253165	0.00526874	0.0259101	0.185021	0.0573539	0.494648	0.366537	1.34004	4.26382	0.635086	194.851	0.0484392	0.134768	0.283356	1.78306	6.22644	0.407747	0.288924	1.36047	0.503223	0.0539063	6.89555	52.0008
N21	N	0	0.110112	0.107397	0.0123195	0.00443975	0.0715081	0.027214	1.63435	0.618946	0.304097	0.276716	0.113963	0.00075662	0.00904521	0.180715	0.151409	0.5003	0.484748	0.22915	0.235545	0.068908	0.131017	0.051061	0.0854008	0.681832	0.012567	0.00703809	0.00888644	0.034394	0.0374219	0.112469	0.248955	0.994842	2.81881	0.405052	172.735	0.0236439	0.0200581	0.172077	0.484453	3.91972	0.324679	0.269877	0.397623	0.198831	0.0359102	4.97887	36.2156
N22	N	0	0.1211	0.160652	0.00995947	0.00340014	0.054697	0.0157239	2.39513	0.714192	0.195555	0.189009	0.158654	0.00111703	0.0110994	0.163759	0.134134	0.498548	0.439472	0.199015	0.50061	0.116406	0.439379	0.0391212	0.0836543	0.871792	0.0177009	0.0235012	0.00746603	0.0377894	0.0437926	0.133405	0.249851	1.03434	2.27056	0.492203	145.275	0.0352272	0.0285279	0.17598	0.387787	6.63721	0.415299	0.356061	0.674205	0.218567	0.0561497	5.66578	49.4257
N23	N	0	0.147538	0.254097	0.0138116	0.00732983	0.0419631	0.0127649	0.674327	0.672303	0.359807	0.241385	0.109851	0.0255353	0.00825031	0.164755	0.135459	0.437219	0.569718	0.272395	0.180716	0.0591546	0.0814771	0.202336	0.105611	0.396073	0.0106179	0.0138292	0.0187957	0.064213	0.0452803	0.153968	0.250325	1.56114	4.31017	0.629337	174.158	0.0450852	0.0312627	0.211869	1.01576	7.88261	0.528212	0.442401	0.87703	0.189865	0.0456674	8.69323	64.8566
N24	N	0	0.145427	0.149022	0.0137501	0.0256193	0.608468	0.0344208	0.509888	0.854528	0.183284	0.232761	0.376567	0.00156552	0.0140259	0.196971	0.126115	0.458043	0.547882	0.280936	0.479179	0.158317	0.737091	0.158635	0.127291	7.5659	0.0405963	0.00965933	0.00653054	0.0528052	0.0618667	0.138262	0.343035	1.43348	3.09948	0.435325	166.06	0.0310872	0.0197995	0.238742	0.827776	5.34198	0.379896	0.330237	0.692706	0.183241	0.058968	8.39438	64.9965
N25	N	0	0.108486	0.0707291	0.00799225	0.0343477	0.230285	0.00592339	1.24138	0.569053	0.325783	0.217078	0.0170072	0.00215985	0.0114738	0.14614	0.134511	0.405109	0.465548	0.211293	0.219912	0.0517721	0.0322817	0.349724	0.0759957	3.64831	0.00135715	0.0074968	0.0082603	0.0349997	0.0398975	0.147344	0.269639	1.15089	3.45268	0.404242	138.796	0.0313478	0.0225216	0.201389	0.533434	5.21649	0.394711	0.347565	0.733951	0.178054	0.0482132	6.30743	62.5858
N26	N	0	0.190261	0.822162	0.00536029	0.00846174	0.12453	0.0211699	2.459	0.883339	0.338971	0.297111	0.204544	0.00186044	0.021571	0.162008	0.211131	0.858932	0.808034	0.284809	0.386566	0.151922	0.0729029	1.35585	0.099448	2.72107	0.0224907	0.00490912	0.0119555	0.0713302	0.0634224	0.160543	0.329571	1.60104	2.65456	0.651486	146.554	0.0549998	0.0274543	0.230953	0.596168	10.9578	0.680182	0.595027	0.962726	0.196815	0.0568423	9.69087	89.0079
N27	N	0	0.146647	0.471903	0.0151311	0.00485729	0.160874	0.0150877	2.69528	0.692045	0.428788	0.282272	0.0206207	0.0036773	0.0133199	0.187205	0.235104	0.662736	0.508419	0.294604	0.19986	0.0967618	0.0226508	0.0722704	0.102051	2.68411	0.00254734	0.00762979	0.0222551	0.0713785	0.0781104	0.210241	0.285129	1.29396	4.79275	1.10916	146.206	0.0622046	0.0318545	0.219922	1.49455	11.2198	1.00593	0.737854	1.11132	0.217016	0.0523437	11.6454	82.67
N28	N	0	0.143082	1.7039	0.010382	0.00368955	0.114165	0.0214889	1.98806	0.735246	0.162403	0.196326	0.0578674	0.00213833	0.0114597	0.175679	0.137528	0.520818	0.539442	0.216991	0.232514	0.0591896	0.261413	0.182678	0.0709033	1.51166	0.00666659	0.0029146	0.0106393	0.0657637	0.0644034	0.152145	0.327617	1.19036	3.60816	0.460852	139.529	0.0374415	0.0168528	0.222717	0.506373	5.44564	0.633108	0.420746	0.743725	0.16337	0.0596431	14.056	87.7623
N29	N	0	0.118611	0.0552721	0.004272	0.0396474	0.0989235	0.0172957	1.23606	0.509168	0.108621	0.176819	0.165312	0.00102227	0.00729377	0.170749	0.096717	0.359213	0.526877	0.142026	0.304166	0.0952064	0.0851641	0.135564	0.0847311	2.27743	0.0190034	0.00391443	0.0187889	0.107652	0.0717016	0.159693	0.320662	1.18971	4.03624	0.74035	132.518	0.0566018	0.0174282	0.232428	1.24298	12.036	0.937881	0.609204	1.51844	0.143293	0.0627054	18.0202	128.32
N30	N	0	0.148674	0.587132	0.0251827	0.00576691	0.152839	0.00964653	1.26304	0.642966	0.157388	0.290484	0.0489585	0.0010078	0.0218413	0.188527	0.151588	0.630303	0.537597	0.179685	0.246701	0.0895148	0.245882	0.238116	0.0457616	2.14614	0.00600887	0.00195429	0.0179956	0.141672	0.075386	0.24679	0.432224	1.41259	10.3973	1.01333	145.705	0.0765191	0.0247777	0.286529	2.77868	14.3588	0.857378	0.56891	1.70198	0.179495	0.0759919	16.5371	143.537
N31	N	0	0.197023	0.17443	0.0206402	0.00888628	0.0606854	0.0187321	0.463607	0.673819	0.17708	0.326781	0.0947397	0.00239577	0.0189005	0.175505	0.153399	0.625066	0.848863	0.16548	0.430564	0.1837	0.116	0.0262227	0.0734307	0.467208	0.0124553	0.00202366	0.0269402	0.255473	0.0950103	0.283049	0.490492	1.03022	8.81972	1.53487	147.245	0.0991736	0.033883	0.389512	1.95618	20.2534	1.22424	0.735597	1.79788	0.196599	0.119452	21.6127	185.349
N32	N	0	0.121243	0.0610281	0.00746288	0.00679405	0.178021	0.0408516	0.853525	0.630379	0.176523	0.231919	0.0849107	0.000742655	0.0306744	0.172129	0.132173	0.525652	0.445306	0.234239	0.182911	0.116188	0.338125	0.0663247	0.143806	3.37679	0.00947628	0.00500944	0.00976565	0.0898799	0.0864599	0.189825	0.424011	1.23978	4.35254	0.785256	141.814	0.0701586	0.0263524	0.254874	1.07973	13.0381	0.953618	0.868846	1.43784	0.194966	0.0574725	20.6582	157.749
N33	N	0	0.133556	0.0849176	0.0136952	0.0050967	0.12599	0.0119234	0.904552	0.755179	0.156948	0.210983	0.177172	0.00812824	0.0783515	0.221696	0.190327	0.467119	0.451807	0.295814	0.712679	0.13794	0.206635	0.0852631	0.0780986	2.04165	0.0229812	0.00263062	0.0218043	0.317509	0.11806	0.29724	0.41336	1.16367	7.80924	1.09082	200.885	0.101645	0.0316042	0.276983	2.4871	20.6894	0.96918	1.01048	2.19088	0.209296	0.0643191	42.3572	249.317
N34	N	0	0.130274	0.107653	0.0274662	0.00477948	0.0865358	0.0328935	0.952816	0.687491	0.125921	0.276481	0.0362119	0.00270445	0.0141788	0.182386	0.180371	0.541583	0.388671	0.214151	0.260687	0.0813096	0.291158	0.0326817	0.0395635	0.710535	0.00403424	0.00217786	0.0295006	0.228202	0.085894	0.269316	0.338569	1.22196	12.9224	1.24345	136.174	0.0860927	0.0485724	0.263614	3.6984	16.0695	0.951088	0.836203	2.45648	0.202038	0.0727806	31.5858	220.057
N35	N	0	0.14436	0.143413	0.00824905	0.00690148	0.132855	0.0261749	2.10195	0.890199	0.138033	0.192264	0.0877062	0.0151814	0.00602617	0.173396	0.221056	0.553394	0.47585	0.188491	0.555851	0.0752143	0.119548	0.128929	0.0643812	2.22625	0.0089157	0.00480918	0.0061537	0.060633	0.067646	0.175694	0.358392	1.61312	3.79318	0.407111	162.732	0.0569666	0.0182458	0.264109	0.95725	11.2396	0.453287	0.479019	1.28608	0.162848	0.0618706	17.0089	116.324
N36	N	0	0.0948936	0.127886	0.0110964	0.00298772	0.0651254	0.0121994	0.897861	0.827027	0.126663	0.234362	0.0650134	0.00162819	0.0161011	0.226398	0.123454	0.648337	0.361796	0.237798	0.352148	0.0892842	0.113687	0.0329841	0.0394454	0.894895	0.00720918	0.00325207	0.0196931	0.119009	0.0599782	0.158415	0.344929	1.47175	5.2934	0.680449	184.458	0.0629807	0.0236547	0.245733	1.2467	10.7313	0.658831	0.610253	1.18776	0.202135	0.0591441	18.8024	115.247
N37	N	0	0.102007	0.119773	0.0365156	0.00903923	0.0801762	0.0136747	1.49313	0.674375	0.213302	0.236367	0.109256	0.00173729	0.00784124	0.171914	0.120416	0.512735	0.340508	0.204093	0.262027	0.0996979	0.256034	0.0273077	0.0388603	0.446699	0.0142762	0.00281607	0.0141653	0.072744	0.0638916	0.239611	0.304145	1.2142	4.32802	0.476039	132.746	0.0524828	0.0450356	0.214819	1.01773	9.77631	0.446654	0.424846	1.38244	0.196915	0.0577948	9.55753	75.3181
N38	N	0	0.146616	0.0472737	0.00942931	0.0041972	0.0416826	0.0192092	1.09615	0.563837	0.276019	0.265844	0.0612736	0.00133438	0.0207417	0.16131	0.141029	0.496833	0.482256	0.185883	0.187896	0.103279	0.23854	0.0109509	0.203859	0.303585	0.00772699	0.00264175	0.0201101	0.122269	0.054517	0.155795	0.277884	1.23449	7.01898	1.14087	143.41	0.0480368	0.0539648	0.202605	2.28691	15.3726	1.06569	0.660057	1.25309	0.187225	0.0452088	21.2339	147.71
N39	N	0	0.139146	0.124461	0.0304457	0.00364791	0.0554291	0.0228952	0.767731	0.725382	0.137481	0.263806	0.115928	0.00122215	0.0102947	0.197263	0.165362	0.652727	0.513929	0.160172	0.703306	0.0753621	0.1308	0.0184036	0.111253	0.274239	0.0135569	0.00299125	0.00745951	0.0575028	0.0500234	0.234201	0.495471	1.3719	5.01537	0.546799	151.666	0.03502	0.0252487	0.347533	1.31126	12.5759	0.486638	0.312318	1.01213	0.189457	0.072074	8.88181	74.8708
N40	N	0	0.137953	0.0658563	0.0201223	0.00382407	0.0946411	0.00709118	0.995916	0.51945	0.244439	0.284486	0.0311011	0.00292658	0.0181087	0.226831	0.1563	0.544852	0.429071	0.249387	0.144794	0.0744849	0.0426425	0.0552396	0.0503314	0.63018	0.00412397	0.00344927	0.015147	0.0681796	0.0480107	0.184829	0.329384	1.3399	7.1607	0.95671	176.699	0.045368	0.0484552	0.2324	1.5609	8.38837	0.701676	0.552326	1.13152	0.312393	0.0653173	9.6785	87.7328
N41	N	0	0.194517	0.148548	0.0258241	0.016677	0.250186	0.00309088	2.15424	0.831346	0.108796	0.226824	0.0866359	0.00310664	0.0273417	0.184018	0.269231	0.575501	0.563284	0.174894	0.647096	0.0911104	0.0380472	0.0959701	0.0700564	1.14058	0.00964464	0.00287066	0.0134121	0.103912	0.110987	0.365276	0.346129	1.22173	6.23543	0.71015	145.971	0.096433	0.0389764	0.250996	1.58719	18.7409	0.771529	0.639716	2.72523	0.172589	0.0922431	15.8266	155.692
N52	N	0	0.107426	0.0264576	0.0163622	0.00237771	0.0237828	0.0117994	1.38247	0.644526	0.416564	0.329624	0.016131	0.00101087	0.013313	0.214911	0.149411	0.527781	0.468621	0.160047	0.24156	0.0636681	0.0340166	0.0466989	0.0557322	0.269068	0.00204858	0.00142228	0.00964148	0.0924619	0.0678848	0.188448	0.295641	0.987999	6.66341	0.845517	154.646	0.0477799	0.0325783	0.21709	1.66292	10.0142	0.700216	0.591024	1.08951	0.242156	0.0486154	14.4694	99.2509
A1-T	T	5	0.157094	0.063577	0.0011747	0.0026722	0.119177	0.00448407	1.04851	1.03885	1.52909	0.388547	0.234673	0.00149955	0.0625679	0.301571	0.0416885	0.00401251	0.181876	0.349703	0.397256	0.0839953	0.0261039	0.147329	0.0270783	2.7944	0.019845	0.0143226	0.0276925	0.106332	0.0195544	0.192541	0.315145	1.47547	3.87253	1.41137	236.342	0.0246368	0.0480188	0.203988	1.16289	8.06813	1.05462	1.0181	1.16356	0.285388	0.0144781	12.1366	96.6321
A5-T	T	5	0.0946914	0.0477041	0.0106641	0.00838438	0.149594	0.00626593	1.26129	0.642205	0.63122	0.288431	0.402892	0.00425896	0.0251755	0.259198	0.0553621	0.00389845	0.309553	0.224491	0.205003	0.0606328	0.407981	0.0516313	0.0751857	1.2602	0.0413153	0.102423	0.0146481	0.063972	0.0808276	0.202878	0.321441	1.37343	4.30648	0.8387	197.229	0.0593741	0.0375835	0.235249	0.855615	5.68714	0.775093	0.925641	1.34324	0.281262	0.0449248	10.6332	101.094
A11-T	T	5	0.153704	0.585534	0.0076105	0.00539109	0.118493	0.0138613	1.24871	0.94503	0.521615	0.290208	0.448956	0.021909	0.0622184	0.297924	0.127767	0.37961	0.688556	0.373852	1.1771	0.169616	0.181478	0.206619	0.0348581	2.04507	0.0397779	0.0124249	0.0266696	0.189034	0.0589464	0.165527	0.478563	1.30985	3.26674	1.70387	207.543	0.0761875	0.048055	0.429819	1.30766	8.81215	1.86078	1.52103	1.96084	0.376289	0.0415063	34.2021	198.817
A30-T	T	5	0.13506	0.104656	0.012238	0.0150286	0.233627	0.00865697	0.75339	1.14307	0.0284927	0.344694	0.472033	0.00104794	0.0694194	0.187096	0.109783	0.352008	0.418424	0.334513	0.704486	0.165674	0.0865387	0.0722101	0.0925585	1.41157	0.0487126	0.00404184	0.0915749	1.31979	0.35537	1.0945	0.642096	1.52837	24.1512	2.43141	143.692	0.483511	0.0913258	0.45573	4.78991	42.2606	2.18517	2.22635	13.3558	0.25465	0.214976	59.9437	470.765
A32-T	T	5	0.12001	0.37198	0.00714246	0.0122004	0.209323	0.0099291	0.862204	0.791194	0.134639	0.265991	0.153418	0.0133358	0.00783297	0.268367	0.184644	0.588687	0.573485	0.251895	0.357398	0.0583306	0.0576208	0.477381	0.0729724	4.41246	0.0149175	0.0147075	0.0210453	0.184397	0.0952901	0.317662	0.399541	1.61164	5.0873	1.04639	211.932	0.0927409	0.0350436	0.264338	1.73608	11.5042	1.12152	0.816798	2.5197	0.191648	0.0576884	29.5086	209.802
B2-T	T	5	0.175904	0.248665	0.00372645	0.00869168	0.0985371	0.00998255	0.925749	0.730133	0.0669775	0.237989	0.419778	0.00148155	0.201076	0.359899	0.0533194	0.0035716	0.48232	0.359418	0.392649	0.110803	0.481299	0.034868	0.0784826	1.35759	0.0448723	0.375	0.0576667	0.821127	0.286075	0.950857	2.98029	1.39653	19.3745	4.11435	182.733	0.431497	0.131478	3.39477	4.85635	43.5884	3.61092	2.92129	11.9375	0.715026	0.183211	128.167	708.942
B4-T	T	5	0.153964	0.235025	0.00555612	0.00471669	0.0429587	0.0323038	1.65767	1.71189	0.395384	0.312736	1.23359	0.00183447	0.0854275	0.322114	0.0469368	0.0033547	0.296877	0.297219	1.17465	0.367807	1.19487	0.0248281	0.0637598	0.983254	0.135239	0.019528	0.00860332	0.0584187	0.101204	0.235134	0.417431	1.22084	1.94136	0.613991	179.264	0.0621022	0.0346918	0.33031	0.698088	5.82364	0.676069	0.780435	1.332	0.244546	0.0438777	17.9599	124.905
B22-T	T	5	0.165148	0.0601026	0.0114437	0.0103332	0.209531	0.00245684	0.695256	0.637012	0.127124	0.405091	0.241414	0.0219428	0.0609051	0.26818	0.131758	0.488307	0.771156	0.388604	0.343827	0.0547271	0.0860213	0.0649858	0.0534796	2.49211	0.0232246	0.00600009	0.0351504	0.458654	0.206257	0.504645	0.511734	1.93018	16.3294	2.62612	190.142	0.229291	0.0688792	0.404346	4.56318	31.3814	2.02263	1.91144	6.13007	0.241477	0.122968	42.7001	427.023
B26-T	T	5	0.170331	0.149925	0.00417446	0.00434487	0.093782	0.00976197	1.14328	0.79854	0.123406	0.254335	0.380425	0.00120701	0.0292163	0.245599	0.112538	0.432134	0.703879	0.299074	0.563063	0.141317	0.254059	0.0682019	0.0422174	1.10952	0.0424549	0.0152397	0.00784659	0.112504	0.0412841	0.124239	0.297987	1.29183	3.38205	0.391999	169.079	0.0315251	0.0148568	0.200194	0.690648	8.97518	0.366685	0.295793	0.680604	0.138464	0.0613618	9.76796	68.0743
C6-T	T	5	0.289696	0.144508	0.00101897	0.0107994	0.201971	0.018938	0.909888	0.875863	0.396729	0.538672	0.279393	0.00285185	0.0387504	0.27994	0.0862129	0.00645072	0.460706	0.297685	0.491053	0.103569	0.375757	0.0620699	0.0535585	1.75873	0.0268071	0.0293034	0.514649	2.57784	0.102352	0.947505	0.744705	1.39423	25.7407	4.90077	203.275	0.245372	0.354403	0.579224	6.11346	26.2198	4.50549	2.82904	6.71495	0.373881	0.0592743	52.7154	359.317
C11-T	T	5	0.170016	0.0181013	0.00468162	0.0062915	0.0526162	0.016991	1.20811	0.725909	0.240281	0.298285	0.104356	0.0123855	0.0531341	0.30808	0.0838752	0.00508211	0.454064	0.288672	0.165494	0.0656498	0.341258	0.051741	0.0938814	0.549945	0.00995934	0.0304849	0.0113698	0.115263	0.125002	0.374107	0.417577	1.16028	4.90303	0.923385	189.592	0.112276	0.031938	0.278258	1.05398	13.1448	0.777969	0.996308	2.35867	0.169957	0.0557591	18.0703	166.35
D2-T	T	5	0.191898	0.238827	0.00114631	0.0037658	0.0756969	0.0114585	1.09275	0.564971	1.28001	0.371037	0.0632921	0.0131664	0.0688408	0.25006	0.0984855	0.00567581	0.40121	0.313209	0.401142	0.109638	0.0893487	0.102883	0.0466189	0.765986	0.00634191	0.0253928	0.0273564	0.113625	0.0353824	0.169032	0.350116	1.53468	2.56798	0.616046	189.643	0.0222883	0.0278091	0.238327	0.811203	6.1683	0.557172	0.42784	0.604243	0.248592	0.0226118	4.93265	37.7307
D9-T	T	5	0.130282	0.204227	0.00222977	0.00476406	0.0757922	0.0106548	1.04115	0.795955	0.555531	0.294668	0.130243	0.00887025	0.0529646	0.25884	0.0620799	0.00395031	0.396652	0.309953	0.645076	0.10867	0.459713	0.0939074	0.0670371	0.565036	0.013585	0.0765951	0.0125781	0.0649876	0.0440913	0.113318	0.371426	1.38531	2.41366	0.564982	214.474	0.0372454	0.0210416	0.286076	0.735347	6.92189	0.562501	0.386199	0.606985	0.259429	0.0425212	6.86101	50.3665
D13-T	T	5	0.178989	0.437197	0.00241663	0.00274214	0.0668389	0.00820834	1.71142	0.653508	0.379783	0.269381	0.189033	0.00263883	0.0351744	0.288456	0.0849784	0.136655	0.531706	0.373469	0.464007	0.123368	0.231213	0.365573	0.106074	1.05425	0.0199627	0.00670652	0.0116068	0.0722895	0.0609229	0.151461	0.430404	1.87415	2.51498	0.333065	188.588	0.0404102	0.0202758	0.27634	0.65255	10.8442	0.447578	0.260679	0.562232	0.175095	0.0428369	6.5347	50.6782
D14-T	T	5	0.142398	0.135884	0.0106344	0.0104472	0.138318	0.0206413	1.36535	0.721289	0.408687	0.286968	0.132759	0.0052753	0.0209	0.257105	0.120719	0.512354	0.546287	0.29977	0.435204	0.0871294	0.344337	0.169165	0.299392	3.22909	0.0143049	0.00863206	0.0131612	0.0654004	0.0344767	0.118347	0.316123	1.09466	2.12458	0.621199	162.233	0.0319712	0.0309771	0.220911	0.497779	3.77182	0.587478	0.484186	0.475988	0.279436	0.0319473	5.03028	41.7722
D25-T	T	5	0.102789	0.236379	0.0065145	0.0183491	0.258248	0.0116357	0.485414	0.742075	0.112142	0.331635	0.241344	0.00422249	0.0160399	0.201576	0.125044	0.501104	0.391084	0.319242	0.504595	0.0407104	0.0801088	0.365443	0.0652956	5.08236	0.0267309	0.00316801	0.0152438	0.0993248	0.0836866	0.204622	0.229477	1.01825	3.97393	0.848379	144.854	0.066923	0.0303631	0.20637	0.933539	10.5495	0.901397	0.750906	1.67318	0.164876	0.0475163	14.8253	123.284
D26-T	T	5	0.150567	0.21379	0.00312955	0.0123065	0.166434	0.00904899	0.460148	0.703995	0.146229	0.311827	0.144547	0.00102209	0.0538283	0.240812	0.0813018	0.487863	0.550992	0.322057	0.313255	0.0812857	0.103037	0.105219	0.0941259	2.06613	0.0163089	0.00483692	0.0161125	0.118247	0.0499934	0.144799	0.241992	0.916524	3.05928	0.940844	186.657	0.0549963	0.0258041	0.196923	1.29771	10.5896	1.08952	0.643817	0.764663	0.163436	0.0400321	16.2711	95.5767
D27-T	T	5	0.165192	0.202759	0.0093205	0.00274994	0.0300105	0.00545679	1.00675	0.679565	0.147262	0.222884	0.0854797	0.0173697	0.0322248	0.264445	0.136239	0.717021	0.710564	0.271659	0.319488	0.102971	0.180346	0.0354401	0.0233889	0.266109	0.00904367	0.0262887	0.0055276	0.0593346	0.0410976	0.184722	0.254568	1.93677	2.21807	0.549745	184.772	0.0470559	0.0236541	0.19371	0.567031	6.68634	0.551163	0.542389	0.905873	0.198433	0.0428874	8.63279	85.31
D31-T	T	5	0.133257	0.325607	0.00807383	0.00309004	0.151179	0.00922875	0.52974	2.10521	0.111477	0.290057	4.42548	0.00360877	0.0104156	0.227243	0.173524	0.273839	0.512516	0.361076	3.44864	0.25546	0.398139	0.240132	0.0472533	3.79299	0.487962	0.137823	0.0277014	0.0919642	0.0768754	0.343432	0.267811	1.21492	4.02864	2.67244	148.239	0.0960529	0.104573	0.199599	0.599907	10.0578	1.24791	1.11455	1.63794	0.344895	0.0402403	8.69263	108.489
[truncated: 34 more columns]

## Sheet: pos
name	class1	class2	valine	ursodeoxycholic acid	Undecenoic acid	taurocholic acid	taurochenodeoxycholate	resorcinol	Propylparaben	Phosphoric acid	Phe-Phe	Phenylalanine	Phenylacetyl L-glutamine	Oxypurinol	N-Acetylneuraminic acid	Myoinositol	L-tyrosine	L-Tryptophan	Leucine	L(+)-Lactic acid	Indoxyl sulfate potassium salt	Indolelactic acid	hippuric acid	glycoursodeoxycholic acid	Glycocholic acid	glycochenodeoxycholate	Glutamine	Galactinol	FFA 24:6	FFA 24:5	FFA 24:2	FFA 24:1	FFA 24:0	FFA 22:7	FFA 22:6	FFA 22:5	FFA 22:4	FFA 22:2	FFA 22:1	FFA 22:0	FFA 20:5	FFA 20:4	FFA 20:3	FFA 20:2	FFA 20:1	FFA 20:0	FFA 19:0	FFA 18:3	FFA 18:2
N1	N	0	0.157486	0.10883	0.000160577	0.00196244	0.0989602	0.00941539	1.29819	0.705776	0.398243	0.164902	0.04108	0.000190408	0.00938142	0.185142	0.0364032	0.00560785	0.130668	0.263233	0.348232	0.0297364	0.0314465	0.119113	0.0418704	1.50541	0.00386466	0.00416545	0.0203603	0.0875393	0.0410154	0.160583	0.366825	0.988369	3.54667	0.962052	198.245	0.0349684	0.0196633	0.246347	1.18667	9.90386	1.05071	0.643646	0.939548	0.205287	0.0398957	14.0631	100.911
N2	N	0	0.112071	0.0624126	0.00167835	0.00157841	0.0310604	0.0112843	1.22214	0.498107	0.38843	0.232909	0.0695659	0.00336049	0.0136611	0.15598	0.0526503	0.00243309	0.260529	0.201294	0.501675	0.0628899	0.152903	0.0139024	0.0244267	0.272562	0.00795751	0.00394431	0.0176442	0.0591597	0.050572	0.23462	0.326292	1.0247	5.63492	0.790726	133.621	0.0400589	0.041674	0.200622	1.46631	9.42695	0.66353	0.647106	1.70144	0.208906	0.0376842	10.8823	99.1547
N3	N	0	0.115154	0.157387	0.00548733	0.00238999	0.0222161	0.00539891	1.49043	0.639518	0.476638	0.376057	0.0670899	0.0274243	0.0145775	0.182483	0.0745172	0.00526034	0.287684	0.29615	0.219311	0.0900182	0.260473	0.0409425	0.0575571	0.401059	0.00611683	0.0267557	0.0162323	0.084337	0.0596225	0.196081	0.342575	1.34867	6.03988	0.690066	192.671	0.0403439	0.0219963	0.227488	2.89555	8.28997	0.543845	0.407824	0.804846	0.182122	0.0386806	8.93679	60.5964
N4	N	0	0.100649	0.0976083	0.00909835	0.00474918	0.0586487	0.0141118	1.06299	0.67181	0.297463	0.287416	0.158001	0.00282444	0.00931743	0.204525	0.0513745	0.0036057	0.305751	0.176427	0.441553	0.0742453	0.222381	0.0279862	0.0686257	0.779737	0.0187168	0.00772484	0.0112414	0.0822663	0.08042	0.29916	0.398243	1.09581	4.93341	0.609655	166.473	0.0535875	0.0384724	0.286136	0.83438	8.09319	0.4236	0.396098	1.26408	0.200361	0.0722921	6.26347	79.2279
N5	N	0	0.151466	0.32902	0.0114599	0.00511134	0.100042	0.0163419	1.63793	0.592023	0.802496	0.277869	0.111878	0.0015664	0.019008	0.187097	0.0608711	0.00520163	0.395347	0.226019	0.44546	0.157864	0.459299	0.116547	0.138717	1.94689	0.0128509	0.0302539	0.0123256	0.0986036	0.0530021	0.167834	0.323161	1.15474	4.95512	0.636197	158.175	0.0459096	0.0206794	0.221615	1.29914	8.65229	0.460126	0.4416	0.981478	0.168124	0.0475382	13.0117	87.4895
N6	N	0	0.137357	0.0446037	0.0202791	0.00436896	0.0576549	0.0146221	1.94324	0.631564	0.715422	0.266521	0.0536785	0.00344046	0.00928403	0.211638	0.0701912	0.00645252	0.343711	0.201318	0.206622	0.0833891	0.149531	0.032322	0.116357	0.41825	0.00658905	0.0233687	0.0100007	0.0643288	0.0595946	0.196986	0.309734	1.21363	4.72178	0.772573	173.277	0.0561478	0.0374136	0.232559	0.529722	7.82505	0.53109	0.709493	1.39487	0.238169	0.0553688	9.32492	85.6092
N7	N	0	0.119592	0.968678	0.028337	0.0115783	0.182652	0.0139823	0.651411	0.628095	0.335603	0.251072	0.0595752	0.00356367	0.00718505	0.208966	0.101228	0.124505	0.387318	0.191126	0.137744	0.0767132	0.0903727	1.8137	0.0983361	3.77649	0.00626389	0.00518591	0.0114018	0.0400495	0.0418372	0.16293	0.291949	1.22475	2.98527	0.371986	149.457	0.0303228	0.0223674	0.187966	0.522938	5.8031	0.319575	0.228007	0.55137	0.17743	0.0591578	3.10929	32.315
N8	N	0	0.154783	0.148756	0.0149111	0.00229227	0.0275037	0.0239659	0.708628	0.66469	0.403239	0.3086	0.100101	0.00484224	0.00745403	0.247838	0.0985122	0.417994	0.607761	0.269487	0.250225	0.077758	0.216846	0.0194084	0.046485	0.262773	0.0109473	0.00638263	0.0166665	0.0706006	0.0646557	0.230288	0.327699	1.43104	4.67568	0.857451	168.414	0.0526794	0.0333153	0.236059	1.0237	8.14524	0.696306	0.565803	1.38723	0.244469	0.0745373	8.70882	90.6237
N9	N	0	0.167576	0.201325	0.0241323	0.00603666	0.0702046	0.0180559	1.50821	0.903212	0.211738	0.460685	0.285679	0.0276853	0.00926172	0.229637	0.197295	0.676231	0.562315	0.236099	0.847354	0.0945079	0.279778	0.0349398	0.147055	0.464647	0.0282336	0.00204861	0.0185526	0.256105	0.208654	0.698844	0.832064	1.3301	8.26663	0.747342	196.913	0.129952	0.0418098	0.60246	1.96308	23.9151	0.732807	0.549987	3.72536	0.181403	0.10977	26.8366	228.388
N10	N	0	0.114096	0.0499144	0.0186465	0.00978983	0.130611	0.0134917	0.660958	0.740934	0.321679	0.243666	0.0314468	0.00493264	0.00759662	0.195737	0.131002	0.444718	0.47623	0.278719	0.0420689	0.0718917	0.0859596	0.0441366	0.0936883	0.896396	0.00366699	0.00610633	0.0358432	0.0680734	0.0452739	0.12126	0.274477	1.33105	3.00113	0.526376	148.938	0.0381678	0.032011	0.210296	0.834748	4.43053	0.403213	0.330599	0.552	0.238095	0.0408776	5.63413	43.7051
N11	N	0	0.12593	0.130719	0.0309323	0.0695738	0.373373	0.0118864	1.13676	0.727609	0.263564	0.255506	0.182768	0.00472038	0.00649441	0.221463	0.159041	0.508296	0.396366	0.21994	0.705967	0.0908156	0.126199	0.07314	0.0427609	2.06521	0.0220519	0.00486187	0.0203104	0.0755271	0.0595755	0.212991	0.313282	1.56709	5.31264	0.828493	170.688	0.0575197	0.0436302	0.232756	1.14145	6.97146	0.583906	0.617531	1.45422	0.262507	0.0569489	11.2542	81.7613
N13	N	0	0.142072	0.159734	0.0126545	0.00498114	0.105728	0.0378646	2.39458	0.799043	0.217599	0.281886	0.140435	0.00367926	0.0161771	0.206341	0.139102	0.549187	0.469013	0.252878	0.386357	0.11562	0.284344	0.140207	0.0522653	0.836121	0.0153897	0.00964466	0.00903219	0.0464884	0.0535561	0.159146	0.331817	1.62957	4.61092	0.69213	182.835	0.0455006	0.0342593	0.258595	0.677979	6.76977	0.459962	0.472345	0.955566	0.240238	0.0443122	9.50483	69.292
N14	N	0	0.100209	0.182431	0.0182082	0.0051703	0.0729148	0.00841346	1.4354	0.645892	0.254886	0.211669	0.140627	0.00153405	0.00805509	0.180433	0.131511	0.395775	0.447335	0.176257	0.564162	0.0532593	0.0848977	0.0972414	0.0830067	1.21122	0.0153602	0.00324642	0.00808181	0.0500686	0.0528508	0.17087	0.293599	1.34776	2.53821	0.455405	153.955	0.0503771	0.0318425	0.219958	0.6004	5.07606	0.411988	0.457336	1.28528	0.199657	0.0436563	8.72249	82.6133
N15	N	0	0.107837	0.170038	0.0161047	0.0269928	0.245696	0.00557263	1.02579	0.595566	0.175708	0.263266	0.097211	0.00032399	0.0104467	0.163489	0.0960329	0.380494	0.342301	0.205096	0.40644	0.100446	0.206948	0.111348	0.0887716	1.54312	0.011161	0.00858536	0.0146324	0.0612764	0.0507315	0.196781	0.287225	0.944341	5.31299	0.832827	154.225	0.050029	0.0261312	0.195534	1.65702	11.063	0.665541	0.460001	1.05415	0.1715	0.0488924	11.1362	83.3113
N17	N	0	0.117973	0.165733	0.0122083	0.00698951	0.180815	0.00906421	1.22646	0.560408	0.152512	0.26294	0.168533	0.00190146	0.0137727	0.148287	0.118565	0.522321	0.508611	0.313731	0.35012	0.0663057	0.1216	0.0512846	0.0706176	1.30614	0.0183217	0.0220212	0.00489054	0.0746608	0.0821945	0.302126	0.376893	1.19081	2.71799	0.23032	144.002	0.0503231	0.0282998	0.276888	0.549288	7.16589	0.227127	0.25472	1.15591	0.137949	0.0746286	6.11233	63.2197
N18	N	0	0.145197	0.118127	0.0162447	0.0069865	0.147297	0.0269409	0.700037	0.768249	0.261978	0.268903	0.133188	0.00579289	0.00417153	0.27443	0.190109	0.512926	0.573949	0.221943	0.548787	0.144133	0.236604	0.0384062	0.0683048	1.31312	0.0145248	0.0140901	0.00981608	0.0436882	0.0407408	0.14172	0.365614	1.71489	2.79305	0.485038	225.307	0.0298519	0.0311867	0.271161	0.691348	6.31844	0.394942	0.358385	0.749403	0.330176	0.0464369	6.30869	52.4225
N19	N	0	0.121799	0.273253	0.0411851	0.0539974	0.483409	0.0177793	1.64474	0.750031	0.276165	0.266951	0.0754834	0.00261936	0.023273	0.205211	0.187513	0.593529	0.436327	0.263471	0.265694	0.0970179	0.164075	0.104519	0.0582017	1.64432	0.009037	0.0103067	0.0242949	0.064153	0.0466996	0.165691	0.305195	1.52928	3.03854	0.4941	178.84	0.0318148	0.0306266	0.21639	0.483412	5.23935	0.46027	0.349777	0.704714	0.272965	0.0410509	7.78675	51.3243
N20	N	0	0.18341	0.176086	0.022156	0.0103847	0.174607	0.0306179	2.20884	0.861072	0.268324	0.295834	0.255557	0.00356505	0.0201113	0.241986	0.190233	0.690541	0.72269	0.210792	0.327058	0.094606	0.470873	0.0296844	0.0848719	1.1308	0.0253165	0.00526874	0.0259101	0.185021	0.0573539	0.494648	0.366537	1.34004	4.26382	0.635086	194.851	0.0484392	0.134768	0.283356	1.78306	6.22644	0.407747	0.288924	1.36047	0.503223	0.0539063	6.89555	52.0008
N21	N	0	0.110112	0.107397	0.0123195	0.00443975	0.0715081	0.027214	1.63435	0.618946	0.304097	0.276716	0.113963	0.00075662	0.00904521	0.180715	0.151409	0.5003	0.484748	0.22915	0.235545	0.068908	0.131017	0.051061	0.0854008	0.681832	0.012567	0.00703809	0.00888644	0.034394	0.0374219	0.112469	0.248955	0.994842	2.81881	0.405052	172.735	0.0236439	0.0200581	0.172077	0.484453	3.91972	0.324679	0.269877	0.397623	0.198831	0.0359102	4.97887	36.2156
N22	N	0	0.1211	0.160652	0.00995947	0.00340014	0.054697	0.0157239	2.39513	0.714192	0.195555	0.189009	0.158654	0.00111703	0.0110994	0.163759	0.134134	0.498548	0.439472	0.199015	0.50061	0.116406	0.439379	0.0391212	0.0836543	0.871792	0.0177009	0.0235012	0.00746603	0.0377894	0.0437926	0.133405	0.249851	1.03434	2.27056	0.492203	145.275	0.0352272	0.0285279	0.17598	0.387787	6.63721	0.415299	0.356061	0.674205	0.218567	0.0561497	5.66578	49.4257
N23	N	0	0.147538	0.254097	0.0138116	0.00732983	0.0419631	0.0127649	0.674327	0.672303	0.359807	0.241385	0.109851	0.0255353	0.00825031	0.164755	0.135459	0.437219	0.569718	0.272395	0.180716	0.0591546	0.0814771	0.202336	0.105611	0.396073	0.0106179	0.0138292	0.0187957	0.064213	0.0452803	0.153968	0.250325	1.56114	4.31017	0.629337	174.158	0.0450852	0.0312627	0.211869	1.01576	7.88261	0.528212	0.442401	0.87703	0.189865	0.0456674	8.69323	64.8566
N24	N	0	0.145427	0.149022	0.0137501	0.0256193	0.608468	0.0344208	0.509888	0.854528	0.183284	0.232761	0.376567	0.00156552	0.0140259	0.196971	0.126115	0.458043	0.547882	0.280936	0.479179	0.158317	0.737091	0.158635	0.127291	7.5659	0.0405963	0.00965933	0.00653054	0.0528052	0.0618667	0.138262	0.343035	1.43348	3.09948	0.435325	166.06	0.0310872	0.0197995	0.238742	0.827776	5.34198	0.379896	0.330237	0.692706	0.183241	0.058968	8.39438	64.9965
N25	N	0	0.108486	0.0707291	0.00799225	0.0343477	0.230285	0.00592339	1.24138	0.569053	0.325783	0.217078	0.0170072	0.00215985	0.0114738	0.14614	0.134511	0.405109	0.465548	0.211293	0.219912	0.0517721	0.0322817	0.349724	0.0759957	3.64831	0.00135715	0.0074968	0.0082603	0.0349997	0.0398975	0.147344	0.269639	1.15089	3.45268	0.404242	138.796	0.0313478	0.0225216	0.201389	0.533434	5.21649	0.394711	0.347565	0.733951	0.178054	0.0482132	6.30743	62.5858
N26	N	0	0.190261	0.822162	0.00536029	0.00846174	0.12453	0.0211699	2.459	0.883339	0.338971	0.297111	0.204544	0.00186044	0.021571	0.162008	0.211131	0.858932	0.808034	0.284809	0.386566	0.151922	0.0729029	1.35585	0.099448	2.72107	0.0224907	0.00490912	0.0119555	0.0713302	0.0634224	0.160543	0.329571	1.60104	2.65456	0.651486	146.554	0.0549998	0.0274543	0.230953	0.596168	10.9578	0.680182	0.595027	0.962726	0.196815	0.0568423	9.69087	89.0079
N27	N	0	0.146647	0.471903	0.0151311	0.00485729	0.160874	0.0150877	2.69528	0.692045	0.428788	0.282272	0.0206207	0.0036773	0.0133199	0.187205	0.235104	0.662736	0.508419	0.294604	0.19986	0.0967618	0.0226508	0.0722704	0.102051	2.68411	0.00254734	0.00762979	0.0222551	0.0713785	0.0781104	0.210241	0.285129	1.29396	4.79275	1.10916	146.206	0.0622046	0.0318545	0.219922	1.49455	11.2198	1.00593	0.737854	1.11132	0.217016	0.0523437	11.6454	82.67
N28	N	0	0.143082	1.7039	0.010382	0.00368955	0.114165	0.0214889	1.98806	0.735246	0.162403	0.196326	0.0578674	0.00213833	0.0114597	0.175679	0.137528	0.520818	0.539442	0.216991	0.232514	0.0591896	0.261413	0.182678	0.0709033	1.51166	0.00666659	0.0029146	0.0106393	0.0657637	0.0644034	0.152145	0.327617	1.19036	3.60816	0.460852	139.529	0.0374415	0.0168528	0.222717	0.506373	5.44564	0.633108	0.420746	0.743725	0.16337	0.0596431	14.056	87.7623
N29	N	0	0.118611	0.0552721	0.004272	0.0396474	0.0989235	0.0172957	1.23606	0.509168	0.108621	0.176819	0.165312	0.00102227	0.00729377	0.170749	0.096717	0.359213	0.526877	0.142026	0.304166	0.0952064	0.0851641	0.135564	0.0847311	2.27743	0.0190034	0.00391443	0.0187889	0.107652	0.0717016	0.159693	0.320662	1.18971	4.03624	0.74035	132.518	0.0566018	0.0174282	0.232428	1.24298	12.036	0.937881	0.609204	1.51844	0.143293	0.0627054	18.0202	128.32
N30	N	0	0.148674	0.587132	0.0251827	0.00576691	0.152839	0.00964653	1.26304	0.642966	0.157388	0.290484	0.0489585	0.0010078	0.0218413	0.188527	0.151588	0.630303	0.537597	0.179685	0.246701	0.0895148	0.245882	0.238116	0.0457616	2.14614	0.00600887	0.00195429	0.0179956	0.141672	0.075386	0.24679	0.432224	1.41259	10.3973	1.01333	145.705	0.0765191	0.0247777	0.286529	2.77868	14.3588	0.857378	0.56891	1.70198	0.179495	0.0759919	16.5371	143.537
N31	N	0	0.197023	0.17443	0.0206402	0.00888628	0.0606854	0.0187321	0.463607	0.673819	0.17708	0.326781	0.0947397	0.00239577	0.0189005	0.175505	0.153399	0.625066	0.848863	0.16548	0.430564	0.1837	0.116	0.0262227	0.0734307	0.467208	0.0124553	0.00202366	0.0269402	0.255473	0.0950103	0.283049	0.490492	1.03022	8.81972	1.53487	147.245	0.0991736	0.033883	0.389512	1.95618	20.2534	1.22424	0.735597	1.79788	0.196599	0.119452	21.6127	185.349
N32	N	0	0.121243	0.0610281	0.00746288	0.00679405	0.178021	0.0408516	0.853525	0.630379	0.176523	0.231919	0.0849107	0.000742655	0.0306744	0.172129	0.132173	0.525652	0.445306	0.234239	0.182911	0.116188	0.338125	0.0663247	0.143806	3.37679	0.00947628	0.00500944	0.00976565	0.0898799	0.0864599	0.189825	0.424011	1.23978	4.35254	0.785256	141.814	0.0701586	0.0263524	0.254874	1.07973	13.0381	0.953618	0.868846	1.43784	0.194966	0.0574725	20.6582	157.749
N33	N	0	0.133556	0.0849176	0.0136952	0.0050967	0.12599	0.0119234	0.904552	0.755179	0.156948	0.210983	0.177172	0.00812824	0.0783515	0.221696	0.190327	0.467119	0.451807	0.295814	0.712679	0.13794	0.206635	0.0852631	0.0780986	2.04165	0.0229812	0.00263062	0.0218043	0.317509	0.11806	0.29724	0.41336	1.16367	7.80924	1.09082	200.885	0.101645	0.0316042	0.276983	2.4871	20.6894	0.96918	1.01048	2.19088	0.209296	0.0643191	42.3572	249.317
N34	N	0	0.130274	0.107653	0.0274662	0.00477948	0.0865358	0.0328935	0.952816	0.687491	0.125921	0.276481	0.0362119	0.00270445	0.0141788	0.182386	0.180371	0.541583	0.388671	0.214151	0.260687	0.0813096	0.291158	0.0326817	0.0395635	0.710535	0.00403424	0.00217786	0.0295006	0.228202	0.085894	0.269316	0.338569	1.22196	12.9224	1.24345	136.174	0.0860927	0.0485724	0.263614	3.6984	16.0695	0.951088	0.836203	2.45648	0.202038	0.0727806	31.5858	220.057
N35	N	0	0.14436	0.143413	0.00824905	0.00690148	0.132855	0.0261749	2.10195	0.890199	0.138033	0.192264	0.0877062	0.0151814	0.00602617	0.173396	0.221056	0.553394	0.47585	0.188491	0.555851	0.0752143	0.119548	0.128929	0.0643812	2.22625	0.0089157	0.00480918	0.0061537	0.060633	0.067646	0.175694	0.358392	1.61312	3.79318	0.407111	162.732	0.0569666	0.0182458	0.264109	0.95725	11.2396	0.453287	0.479019	1.28608	0.162848	0.0618706	17.0089	116.324
N36	N	0	0.0948936	0.127886	0.0110964	0.00298772	0.0651254	0.0121994	0.897861	0.827027	0.126663	0.234362	0.0650134	0.00162819	0.0161011	0.226398	0.123454	0.648337	0.361796	0.237798	0.352148	0.0892842	0.113687	0.0329841	0.0394454	0.894895	0.00720918	0.00325207	0.0196931	0.119009	0.0599782	0.158415	0.344929	1.47175	5.2934	0.680449	184.458	0.0629807	0.0236547	0.245733	1.2467	10.7313	0.658831	0.610253	1.18776	0.202135	0.0591441	18.8024	115.247
N37	N	0	0.102007	0.119773	0.0365156	0.00903923	0.0801762	0.0136747	1.49313	0.674375	0.213302	0.236367	0.109256	0.00173729	0.00784124	0.171914	0.120416	0.512735	0.340508	0.204093	0.262027	0.0996979	0.256034	0.0273077	0.0388603	0.446699	0.0142762	0.00281607	0.0141653	0.072744	0.0638916	0.239611	0.304145	1.2142	4.32802	0.476039	132.746	0.0524828	0.0450356	0.214819	1.01773	9.77631	0.446654	0.424846	1.38244	0.196915	0.0577948	9.55753	75.3181
N38	N	0	0.146616	0.0472737	0.00942931	0.0041972	0.0416826	0.0192092	1.09615	0.563837	0.276019	0.265844	0.0612736	0.00133438	0.0207417	0.16131	0.141029	0.496833	0.482256	0.185883	0.187896	0.103279	0.23854	0.0109509	0.203859	0.303585	0.00772699	0.00264175	0.0201101	0.122269	0.054517	0.155795	0.277884	1.23449	7.01898	1.14087	143.41	0.0480368	0.0539648	0.202605	2.28691	15.3726	1.06569	0.660057	1.25309	0.187225	0.0452088	21.2339	147.71
N39	N	0	0.139146	0.124461	0.0304457	0.00364791	0.0554291	0.0228952	0.767731	0.725382	0.137481	0.263806	0.115928	0.00122215	0.0102947	0.197263	0.165362	0.652727	0.513929	0.160172	0.703306	0.0753621	0.1308	0.0184036	0.111253	0.274239	0.0135569	0.00299125	0.00745951	0.0575028	0.0500234	0.234201	0.495471	1.3719	5.01537	0.546799	151.666	0.03502	0.0252487	0.347533	1.31126	12.5759	0.486638	0.312318	1.01213	0.189457	0.072074	8.88181	74.8708
N40	N	0	0.137953	0.0658563	0.0201223	0.00382407	0.0946411	0.00709118	0.995916	0.51945	0.244439	0.284486	0.0311011	0.00292658	0.0181087	0.226831	0.1563	0.544852	0.429071	0.249387	0.144794	0.0744849	0.0426425	0.0552396	0.0503314	0.63018	0.00412397	0.00344927	0.015147	0.0681796	0.0480107	0.184829	0.329384	1.3399	7.1607	0.95671	176.699	0.045368	0.0484552	0.2324	1.5609	8.38837	0.701676	0.552326	1.13152	0.312393	0.0653173	9.6785	87.7328
N41	N	0	0.194517	0.148548	0.0258241	0.016677	0.250186	0.00309088	2.15424	0.831346	0.108796	0.226824	0.0866359	0.00310664	0.0273417	0.184018	0.269231	0.575501	0.563284	0.174894	0.647096	0.0911104	0.0380472	0.0959701	0.0700564	1.14058	0.00964464	0.00287066	0.0134121	0.103912	0.110987	0.365276	0.346129	1.22173	6.23543	0.71015	145.971	0.096433	0.0389764	0.250996	1.58719	18.7409	0.771529	0.639716	2.72523	0.172589	0.0922431	15.8266	155.692
N52	N	0	0.107426	0.0264576	0.0163622	0.00237771	0.0237828	0.0117994	1.38247	0.644526	0.416564	0.329624	0.016131	0.00101087	0.013313	0.214911	0.149411	0.527781	0.468621	0.160047	0.24156	0.0636681	0.0340166	0.0466989	0.0557322	0.269068	0.00204858	0.00142228	0.00964148	0.0924619	0.0678848	0.188448	0.295641	0.987999	6.66341	0.845517	154.646	0.0477799	0.0325783	0.21709	1.66292	10.0142	0.700216	0.591024	1.08951	0.242156	0.0486154	14.4694	99.2509
A2	A	1	0.181536	0.113976	0.00373327	0.181995	0.84506	0.00623327	1.37612	1.33781	0.742023	0.455092	0.138062	0.00238399	0.0329111	0.148092	0.0625382	0.00474307	0.508529	0.322863	0.626288	0.262752	0.236952	0.399596	0.204559	4.9553	0.0130987	0.0190537	0.0246237	0.11579	0.109039	0.284537	0.332524	1.12795	3.42397	0.896503	213.235	0.0897967	0.0343732	0.221831	1.2285	7.8527	0.986992	0.732138	1.55317	0.17041	0.034914	18.4503	123.159
A3	A	1	0.195625	0.189209	0.00383491	0.0161852	0.425664	0.0161434	2.63036	0.983619	0.335812	0.352973	0.079394	0.00630015	0.0221114	0.204346	0.0935712	0.0059479	0.553226	0.388852	0.345183	0.193135	0.202627	0.0943966	0.29624	4.61709	0.00768373	0.0253393	0.00945411	0.07279	0.0776848	0.341014	1.55083	1.49379	2.70964	0.403759	188.936	0.0531314	0.0587484	1.23231	0.719445	5.90672	0.526387	0.465072	1.80956	0.335929	0.0463435	6.79415	81.7629
A4	A	1	0.129778	0.263849	0.0120883	0.13983	2.74911	0.00348287	1.94362	1.28764	0.347174	0.468025	0.637113	0.00360471	0.0153693	0.22797	0.167675	0.00723495	0.324991	0.267725	0.362768	0.134203	0.226852	0.165029	0.587106	9.52528	0.0665218	0.0164789	0.0161165	0.0625566	0.0846942	0.25216	0.318356	1.23907	2.10121	0.728223	181.155	0.0944517	0.0677336	0.230621	0.497459	4.54322	0.666923	1.01051	1.7928	0.348792	0.0364807	9.73599	88.7528
A6	A	1	0.15545	0.195957	0.0122725	0.0610193	0.76927	0.0161774	1.58377	0.741916	0.699032	0.286716	0.334713	0.00342984	0.0467691	0.216339	0.08958	0.0192834	0.470145	0.322351	0.499292	0.130983	0.474254	0.212516	0.290232	6.78589	0.0351497	0.0172079	0.164506	2.29524	0.205375	0.871519	1.06309	1.18009	14.6084	3.81395	166.238	0.330938	0.178821	0.929925	5.24507	16.9171	3.57143	2.48938	7.35638	0.579431	0.34486	57.4203	311.969
A7	A	1	0.158966	0.479332	0.00695353	0.0173154	0.148371	0.0512416	1.87162	1.05324	1.08894	0.343649	0.319467	0.0241333	0.04891	0.253205	0.0910658	0.380261	0.448188	0.34034	0.648744	0.223503	0.0819576	0.375233	0.0584471	1.02027	0.0251103	0.0256489	0.0107123	0.0835269	0.0987563	0.233568	0.359632	1.75977	2.42546	0.680095	186.905	0.0811163	0.0431619	0.251901	0.612815	6.60679	0.995233	1.10606	1.49816	0.261976	0.0413583	17.0607	122.317
A8	A	1	0.117908	0.0399448	0.00556416	0.00661354	0.0781914	0.00997644	2.5577	0.795339	0.524551	0.323001	0.125112	0.00701731	0.0239438	0.210596	0.143996	0.465084	0.471984	0.272853	0.366627	0.0560118	0.285934	0.02014	0.176805	0.516301	0.0128675	0.0148049	0.00938743	0.0552078	0.0617895	0.158073	0.298877	1.40305	1.86415	0.606403	181.8	0.0397408	0.0407733	0.220094	0.451086	7.71768	0.727337	0.657162	0.86371	0.286478	0.0362077	6.04986	54.6553
A9	A	1	0.0813875	0.0325872	0.00273466	0.0227566	0.447546	0.0255833	1.22296	1.12103	0.172507	0.608544	2.60667	0.00551064	0.0169573	0.281874	0.0489706	0.165929	0.274179	0.188809	4.18104	0.230041	0.952884	0.224768	0.0624623	2.85417	0.285379	0.119317	0.00750306	0.0394071	0.0243591	0.0737025	0.297404	1.4689	2.05454	0.574278	177.167	0.0301247	0.0392301	0.20783	0.716836	4.03867	0.476423	0.502442	0.454547	0.424964	0.0343382	4.23871	39.2161
A10	A	1	0.135927	0.047635	0.0130855	0.0274828	0.277431	0.00680537	1.40657	0.726395	0.247595	0.284059	0.144879	0.00654953	0.0255286	0.208687	0.136023	0.534498	0.548951	0.197464	0.320591	0.0759671	0.0946977	0.0728529	0.257036	1.974	0.0147745	0.00796631	0.0137615	0.0662835	0.0656526	0.179304	0.295282	1.41475	3.43018	0.869529	141.919	0.059028	0.0306717	0.200807	0.799639	7.88334	0.839733	0.74815	0.982907	0.213348	0.0450164	12.0423	107.34
A12	A	1	0.15386	0.781177	0.00560335	0.00376586	0.149207	0.00236117	1.48373	0.661351	0.279236	0.343081	0.251068	0.000343735	0.0749368	0.087441	0.125715	0.44301	0.755398	0.479716	0.413715	0.0742791	0.0515413	0.364642	0.0684195	1.4263	0.0260437	0.0042019	0.0356875	0.240324	0.15584	0.320067	0.493926	1.51876	5.55512	1.36362	190.306	0.203617	0.0647021	0.369191	1.6259	13.5117	1.63518	1.94103	4.37276	0.295289	0.0786256	32.0521	242.858
A17	A	1	0.142823	0.0975506	0.0105568	0.0385432	0.722483	0.0139894	2.73495	1.22534	0.327138	0.329796	0.696631	0.00316946	0.0257822	0.198146	0.172628	0.546297	0.479107	0.222894	1.92984	0.111019	0.883452	0.106532	0.120927	4.96692	0.0734445	0.0432889	0.0152678	0.07413	0.102131	0.313068	0.367722	1.10227	2.73057	0.667666	170.984	0.0936427	0.0628716	0.244913	0.708068	6.67081	0.680652	0.780716	2.05037	0.260083	0.0456469	14.8424	116.175
A18	A	1	0.162295	0.219743	0.0107316	0.0296621	0.35217	0.00914215	1.03405	0.907957	0.219255	0.313971	0.11324	0.00262351	0.0305211	0.237424	0.172845	0.739646	0.662196	0.417484	0.561986	0.149452	0.196038	0.191703	0.366879	6.14099	0.0125666	0.0106092	0.0223688	0.174272	0.111117	0.261787	0.434922	1.33649	4.26376	0.754317	187.948	0.0877191	0.0404333	0.296708	1.22218	10.2589	0.758924	0.780258	1.81614	0.211387	0.0529012	16.138	110.601
A19	A	1	0.131386	0.307817	0.00501988	0.0107748	0.333134	0.0102935	1.56142	0.660277	0.195346	0.289007	0.289603	0.00376992	0.0046296	0.233487	0.131292	0.435632	0.613484	0.188644	0.539003	0.100918	0.336333	0.163477	0.0727641	4.10542	0.0290229	0.0107395	0.00518999	0.0490585	0.0524646	0.18296	0.335953	1.71	2.58812	0.221997	157.209	0.0377123	0.0180565	0.234928	0.696626	4.95048	0.2751	0.211957	0.628412	0.123321	0.0528839	8.8752	74.323
A20	A	1	0.0951799	0.578268	0.0035588	0.00558195	0.113909	0.0086432	1.71527	0.761274	0.193619	0.25454	0.257388	0.00265004	0.045675	0.246458	0.198535	0.570186	0.439064	0.249366	0.662572	0.105035	0.151574	0.0706956	0.20308	1.3675	0.0259124	0.00757284	0.00607801	0.0579216	0.0692611	0.152274	0.433856	1.27101	1.40586	0.275005	181.842	0.0389092	0.0225228	0.292677	0.461488	5.27826	0.345474	0.315402	0.929449	0.204366	0.0468078	9.62169	66.2557
A21	A	1	0.132583	0.0601145	0.00470959	0.0646002	0.83766	0.0175453	1.88232	0.676139	0.0878514	0.16441	0.120226	0.0222115	0.0193546	0.118294	0.169675	0.447294	0.391686	0.210862	0.269827	0.0655728	0.168073	0.231283	0.154501	8.66504	0.0106546	0.00426659	0.00520959	0.0363304	0.0517293	0.146401	0.280863	1.11398	1.76941	0.277612	129.558	0.0355975	0.01967	0.204659	0.3355	4.6149	0.319046	0.356211	0.746424	0.153742	0.0511338	6.66037	53.4418
A23	A	1	0.112951	0.342378	0.00619999	0.0246244	0.140554	0.0118682	1.64971	1.40232	0.334367	0.257286	1.22784	0.00180394	0.0130227	0.197028	0.106801	0.426494	0.509763	0.177094	1.11975	0.249759	0.388962	0.249142	0.0417795	3.2132	0.145228	0.0192633	0.0141655	0.0598229	0.0797157	0.186975	0.318231	1.67333	3.55825	0.586532	153.284	0.0508513	0.0333479	0.209624	0.823421	5.71095	0.510082	0.550148	0.751397	0.219604	0.0432181	11.2859	78.7116
A29	A	1	0.182859	0.0853866	0.00984131	0.00614102	0.099987	0.0103057	1.25439	0.9544	0.223318	0.283779	0.104107	0.00154777	0.00608008	0.241552	0.136674	0.535051	0.703791	0.284074	0.303252	0.0790708	0.303802	0.0851312	0.0215451	1.38234	0.0107033	0.0175412	0.00632907	0.0540757	0.0619097	0.229556	0.348334	1.51183	2.98359	0.384593	202.258	0.0464545	0.0276366	0.223393	0.550259	7.9325	0.43785	0.425924	1.0457	0.180576	0.0628918	5.94336	62.8914
A31	A	1	0.111927	0.222025	0.0102224	0.00942782	0.14028	0.193681	0.802461	0.86608	0.156643	0.225779	0.18205	0.0216606	0.0207187	0.198525	0.175675	0.454441	0.480336	0.265961	0.324397	0.0960998	0.311846	0.326635	0.10949	1.53101	0.0192994	0.00641836	0.0062139	0.040601	0.0385209	0.10298	0.285744	1.42201	2.41534	0.358843	201.28	0.0329848	0.017466	0.226733	0.645596	5.74153	0.358866	0.340518	0.621166	0.181886	0.044582	11.0463	75.1323
A33	A	1	0.137126	0.285344	0.00841072	0.00608724	0.102445	0.0174814	1.28358	0.779782	0.127909	0.329849	0.068878	0.0118444	0.00559343	0.237927	0.231059	0.767654	0.661398	0.253497	0.73271	0.0910802	0.054221	0.0671528	0.0449447	1.19463	0.00704164	0.00211009	0.00997297	0.105536	0.068749	0.264102	0.420384	1.66033	3.82864	0.291454	238.164	0.0479198	0.0332688	0.293053	0.730596	6.31235	0.33405	0.283881	1.17671	0.149981	0.0646489	8.97337	89.7938
A34	A	1	0.120205	0.0579392	0.00503313	0.0136815	0.123232	0.0157826	1.41208	0.786868	0.0517455	0.146854	0.285078	0.0129988	0.00760121	0.172487	0.145294	0.337408	0.408579	0.196857	0.297042	0.0665139	0.591297	0.0764276	0.0834984	1.79207	0.0331992	0.0147081	0.00596563	0.0572671	0.0681629	0.167388	0.319986	1.16594	3.81697	0.370684	169.829	0.0599257	0.0222208	0.204642	0.838302	6.11536	0.386158	0.601062	1.48537	0.159088	0.0593246	14.3408	140.831
A35	A	1	0.115218	0.102448	0.00387256	0.00297655	0.0511977	0.00853879	0.811738	0.642244	0.112329	0.159442	0.121724	0.00154173	0.0179181	0.206534	0.138779	0.473998	0.386469	0.245412	0.251372	0.0723433	0.150939	0.0647219	0.0404346	1.37076	0.0152812	0.00501113	0.00536065	0.0376278	0.0431039	0.121481	0.250974	1.27191	1.51614	0.314756	135.204	0.031776	0.023649	0.189247	0.365785	4.54118	0.397115	0.369519	0.632007	0.195392	0.0445524	7.20142	52.4155
A36	A	1	0.154744	0.0784137	0.0129748	1.69285	11.1058	0.000975579	0.448813	0.598332	0.0141656	0.454247	0.308362	0.00455706	0.0107063	0.320184	0.153689	0.407722	0.600956	0.424954	0.340415	0.120244	0.044416	2.03826	0.786378	76.0137	0.0336582	0.0115268	0.0126704	0.0796663	0.164103	0.515967	0.304067	1.51461	2.78264	0.589217	177.356	0.117007	0.0563078	0.223526	0.749255	6.48926	0.621319	0.931725	2.62613	0.229592	0.0538572	14.6603	128.414
A37	A	1	0.187214	0.128075	0.00816133	0.0201125	0.118503	0.00588252	1.03255	0.92836	0.117827	0.234803	0.167003	0.0286402	0.0198315	0.193276	0.309388	0.810097	0.858065	0.316394	0.386308	0.172014	0.0815912	0.0754437	0.0914375	1.04089	0.0167996	0.00339702	0.0129588	0.123149	0.0594005	0.177837	0.290564	1.25887	3.00258	0.616876	186.481	0.0526671	0.0247054	0.223377	0.8373	8.75598	0.803247	0.479995	0.942436	0.193489	0.0443611	13.1257	100.998
A38	A	1	0.0972918	0.0420647	0.00997903	0.0133515	0.244981	0.00147449	0.860097	0.720936	0.0932681	0.286426	0.0575561	0.00204425	0.00799036	0.201147	0.132567	0.470823	0.470344	0.233544	0.0979399	0.136883	0.0202221	0.138985	0.0339036	2.4743	0.00626957	0.018469	0.0107472	0.0588004	0.0845257	0.215091	0.224275	1.29714	3.00006	0.50579	137.266	0.0541913	0.0330909	0.167122	0.454258	7.36517	0.468869	0.625816	1.27464	0.194184	0.0487361	6.01316	72.5106
A39	A	1	0.122495	0.219982	0.00571044	0.00868707	0.0910049	0.00659497	0.477865	0.596583	0.0359252	0.269128	0.116866	0.00130429	0.00691366	0.185805	0.176218	0.629949	0.501827	0.260538	0.292613	0.0752569	0.0562231	0.054841	0.069446	1.90151	0.0126761	0.00155428	0.0518336	0.748163	0.144388	0.375776	0.582671	1.09781	12.4898	2.08141	134.763	0.281401	0.0666118	0.506529	3.89472	21.2856	2.55562	2.53177	5.79033	0.271227	0.119266	78.9759	462.254
A40	A	1	0.141515	0.350548	0.0062171	0.0330023	0.375791	0.00851291	0.383222	0.551657	0.0229253	0.250226	0.0446216	0.000959928	0.0721692	0.243851	0.112793	0.50772	0.583848	0.361452	0.355608	0.118538	0.0793057	0.123939	0.0979601	3.97724	0.00543394	0.00139011	0.131919	2.26827	0.431264	1.17504	1.83594	1.44997	19.6507	2.93247	145.806	0.916451	0.16161	1.6641	5.68245	54.1299	2.72184	3.68354	21.7203	0.616888	0.273489	130.711	609.014
A41	A	1	0.203354	0.0189278	0.0150378	0.0364176	0.0293181	0.00396507	0.865743	0.905184	0.173481	0.297807	0.183382	0.000769085	0.0332685	0.402852	0.17405	0.455789	1.01176	0.364826	0.340604	0.12928	0.0420564	0.00418621	0.0366281	0.13198	0.0204939	0.00621321	0.018131	0.121362	0.102753	0.31418	0.36957	1.49383	5.06862	0.824084	177.183	0.11265	0.0535961	0.257582	0.828202	11.2591	0.766641	1.12245	3.46672	0.221116	0.0736835	11.4938	138.301
A42	A	1	0.147266	0.211225	0.00471515	0.0153127	0.507219	0.0109268	0.562865	0.588868	0.0252886	0.346685	0.0968361	0.00974824	0.0138687	0.2205	0.235641	0.450457	0.687319	0.301029	0.346556	0.0755212	0.0834055	0.889499	0.291938	6.93758	0.0108769	0.00269384	0.0161683	0.393168	0.600216	1.9664	2.37317	2.21179	9.98811	0.844774	185.341	0.679249	0.11864	2.71253	2.33755	29.7508	1.52919	2.69499	31.3017	0.791919	0.538751	45.8697	513.574
A43	A	1	0.15688	0.0132782	0.0157654	0.0113916	0.135071	0.00320112	1.06222	0.723049	0.22125	0.405456	0.023287	0.00283746	0.0135826	0.220629	0.169407	0.47803	0.735571	0.271614	0.138621	0.226689	0.016041	0.0745173	0.0847815	1.38564	0.00330078	0.0410802	0.00971934	0.0503346	0.0585785	0.153401	0.316938	1.32157	3.15099	0.646777	178.315	0.04601	0.0452433	0.236392	0.653179	8.68318	0.585492	0.686508	1.07013	0.297691	0.0433742	9.05191	80.382
A46	A	1	0.158599	0.199779	0.0169237	0.0271046	0.243239	0.0028766	0.326181	0.708905	0.00719465	0.311499	0.198414	0.00532439	0.0354543	0.254008	0.18973	0.709777	0.608301	0.36208	1.36385	0.0788446	0.0338609	0.030323	0.278684	3.35136	0.0229807	0.00351884	0.0194609	0.184007	0.052481	0.198195	0.32576	1.11014	6.44129	1.06452	164.297	0.0700737	0.04333	0.28081	1.30061	10.3985	0.951513	0.801812	1.7648	0.207786	0.0583223	17.436	140.184
B1	B	2	0.176483	0.0584844	0.000581987	0.00524846	0.12357	0.0141599	1.41725	0.950134	0.739238	0.497883	0.310677	0.000929548	0.0467353	0.234672	0.0684822	0.00483049	0.337295	0.191126	0.495335	0.124558	0.391197	0.0732087	0.0544645	1.87795	0.0304467	0.0684027	0.0135794	0.0749287	0.0275564	0.147792	0.333735	1.25567	2.27202	0.565148	217.117	0.0274604	0.0357233	0.25131	0.582903	6.07248	0.60238	0.474979	0.669151	0.24972	0.0202285	8.90421	70.3704
B3	B	2	0.154357	0.0145705	0.00433055	0.0532396	2.05474	0.0019295	1.50545	0.945618	0.718521	0.365883	0.0370395	0.00287119	0.0967391	0.223569	0.0944485	0.0045723	0.49632	0.20086	0.0260217	0.100487	0.163461	0.130423	0.503834	7.57562	0.00382915	0.0149399	0.0226502	0.120349	0.0840099	0.25728	0.324766	1.09948	3.98374	0.964935	186.756	0.0679048	0.0394543	0.237533	0.791354	9.07709	1.03649	0.844457	1.58861	0.238392	0.0469959	10.1406	111.452
B5	B	2	0.143339	0.0780837	0.00785794	0.0327557	0.976696	0.00945532	1.42061	1.34102	0.506263	0.377444	1.0585	0.0022486	0.0603012	0.224576	0.0362068	0.00425761	0.244064	0.249956	1.19583	0.167115	0.497619	0.0321139	0.138027	2.18429	0.108532	0.071686	0.00705764	0.0643906	0.156342	0.385792	0.430038	1.16896	1.66725	0.358494	181.959	0.114591	0.0678013	0.252757	0.40662	4.0172	0.4901	0.799694	2.11835	0.283346	0.0532046	13.3947	96.4227
B7	B	2	0.116212	0.0851019	0.0085184	0.0211848	0.231944	0.00200937	3.03369	0.76316	0.261056	0.27066	0.157173	0.0233907	0.0537075	0.180613	0.0598462	0.00782872	0.362224	0.271174	0.191692	0.0533177	0.117283	1.3027	0.15232	2.23437	0.0158861	0.0123366	0.0218753	0.17534	0.194545	0.522571	0.311349	1.15879	3.8225	1.25467	179.895	0.176229	0.0573572	0.242072	1.44101	14.8405	1.42636	1.44069	3.45667	0.252045	0.0571621	26.2451	185.734
B8	B	2	0.12913	0.308802	0.0118931	0.488109	3.8852	0.00606327	0.141748	0.651388	0.0037707	0.355519	1.01865	0.000526733	0.0361858	0.170227	0.0855273	0.291853	0.486733	0.154088	0.836907	0.201152	0.0813897	2.68468	0.683211	68.7286	0.105674	0.00486728	0.0547017	0.339402	0.0814167	0.29814	0.345849	1.47528	4.56398	0.744371	135.324	0.132933	0.0620112	0.233405	0.868186	8.67108	0.976602	1.02215	3.47381	0.185235	0.0531104	13.5118	143.731
B9	B	2	0.21834	0.170875	0.00869056	0.0117333	0.0596624	0.00221287	1.0743	0.840426	0.0912153	0.254047	0.122793	0.000609749	0.0861311	0.172852	0.201428	0.934735	0.699017	0.39665	0.536265	0.135139	0.0718927	0.0684205	0.0946943	0.861568	0.0145672	0.00214186	0.0076822	0.104229	0.154141	0.490732	0.511861	1.5343	3.40704	0.340331	163.918	0.10304	0.0247702	0.33331	0.898452	14.2545	0.342797	0.43813	2.00758	0.159014	0.0853981	10.8124	108.888
B10	B	2	0.122261	0.075931	0.00901669	0.00926381	0.104098	0.00237804	0.959669	0.73327	0.235502	0.216792	0.372116	0.00395485	0.0290804	0.170702	0.0726973	0.247952	0.611027	0.221012	0.369275	0.104262	0.0376525	0.023953	0.0606099	0.69474	0.0367311	0.0055581	0.0144044	0.0820205	0.0739197	0.206672	0.296914	1.239	5.93227	1.63609	145.993	0.0854893	0.0465332	0.214602	1.74257	12.9757	1.03775	1.10407	2.0523	0.239529	0.0468443	21.2246	210.214
B11	B	2	0.172624	0.0568068	0.00860433	0.0295576	0.375561	0.00122594	1.76004	0.794282	0.153191	0.306437	0.0609718	0.0171548	0.0159458	0.210813	0.167171	0.703751	0.573503	0.270756	0.173615	0.054656	0.0413535	0.0855518	0.0951843	3.0709	0.00595783	0.0614905	0.0247666	0.163367	0.0653137	0.143313	0.293432	1.10303	5.54281	1.66695	191.674	0.0582205	0.046873	0.207294	1.10096	9.10683	1.33369	1.20675	1.58093	0.297123	0.0399248	20.9983	172.122
B16	B	2	0.141276	0.121402	0.00654533	0.03821	0.640054	0.0195168	1.58164	0.740684	0.15155	0.355067	0.0941717	0.0204503	0.0212184	0.205793	0.174339	0.76882	0.612215	0.345228	0.323016	0.132476	0.247148	0.257706	0.304586	3.62142	0.00846669	0.00737292	0.00420578	0.0546058	0.106304	0.338262	0.773844	1.23629	1.88806	0.394654	183.521	0.0522806	0.0443589	0.617199	0.613756	7.30325	0.448179	0.463381	1.33326	0.246133	0.0432246	7.60371	82.5758
B17	B	2	0.13377	0.291859	0.00377995	0.00553895	0.108871	0.018535	1.16196	0.663734	0.195703	0.266385	0.0608523	0.00747218	0.0173787	0.191981	0.123917	0.703587	0.523192	0.267694	0.23151	0.099496	0.1649	0.0930481	0.122883	1.1069	0.00586286	0.00505991	0.0130736	0.0664041	0.0442316	0.135776	0.340969	1.08598	2.22451	0.406237	161.631	0.0380781	0.0198456	0.238908	0.589105	6.50005	0.566881	0.405803	0.501179	0.19519	0.0400134	8.83442	59.4326
B18	B	2	0.151746	0.269582	0.00328972	0.0256695	0.288014	0.0126772	0.717689	0.649637	0.107897	0.320319	0.0975742	0.00101098	0.10234	0.238767	0.139264	0.486676	0.722422	0.396853	1.7056	0.0952062	0.177125	0.112864	0.144065	6.15844	0.0111371	0.0035582	0.158135	0.791259	0.15007	0.403695	0.799953	1.26465	8.42618	3.2013	211.936	0.21734	0.0655883	0.633288	8.09483	44.8757	3.84345	1.69628	3.62432	0.27432	0.0800869	63.4269	356.346
B19	B	2	0.159137	0.0858807	0.0144529	0.00540825	0.0771011	0.0024184	1.10197	0.798712	0.251725	0.30423	0.296387	0.000789651	0.0273534	0.156802	0.117871	0.557	0.509938	0.214245	0.343575	0.0907902	0.0826593	0.0301754	0.167934	0.472213	0.0332556	0.0022167	0.00543901	0.0624213	0.0453285	0.136049	0.24218	0.899118	2.51678	0.306777	172.526	0.0342254	0.0184324	0.1916	0.394553	5.28836	0.375222	0.354794	0.899729	0.139506	0.0366796	6.35665	64.319
B21	B	2	0.133076	0.612583	0.00540549	0.00664755	0.0929816	0.00282405	1.21066	0.689967	0.224752	0.296804	0.0316194	0.0160089	0.0491172	0.207356	0.185167	0.685216	0.614387	0.240795	0.128658	0.0641369	0.125125	0.260309	0.121466	1.40804	0.00256401	0.0137346	0.00647198	0.0634725	0.0653389	0.152828	0.336457	1.30529	2.99323	0.443802	226.777	0.0452387	0.0273403	0.246932	0.851659	5.41633	0.478704	0.397218	0.614401	0.184	0.0443945	12.2985	89.3331
B23	B	2	0.164395	0.224945	0.00507636	0.0140151	0.277561	0.0184445	1.5143	1.03182	0.119666	0.328649	0.280893	0.0104191	0.031676	0.196346	0.206808	0.736406	0.697122	0.307371	0.628332	0.154962	0.121921	0.224173	0.164515	1.92684	0.0276332	0.00397547	0.015409	0.140217	0.07977	0.260344	0.645744	1.16728	7.43096	0.531625	197.9	0.0620984	0.0277615	0.424879	1.01232	9.00355	0.629967	0.448382	1.30211	0.160797	0.0597165	20.767	116.972
B24	B	2	0.13764	0.483016	0.00725256	0.0100975	0.157529	0.0290282	1.27585	1.0233	0.0978626	0.329845	0.123724	0.00267682	0.0301945	0.253818	0.157145	0.79699	0.666754	0.292217	0.425107	0.0977403	0.281932	0.21122	0.108378	2.2922	0.0146846	0.00250475	0.00898315	0.0736913	0.0660735	0.225887	0.401652	1.45653	3.76292	0.347329	212.853	0.0395337	0.0222009	0.271138	0.803672	10.582	0.366972	0.274857	1.07937	0.177498	0.052683	5.66383	53.1182
B25	B	2	0.12601	0.144895	0.00834155	0.0141613	0.299195	0.0246807	1.85049	0.695438	0.202903	0.270336	0.275293	0.0134866	0.0239045	0.214705	0.210449	0.652175	0.656505	0.276385	0.847997	0.0991875	0.248059	0.139562	0.0939559	2.58279	0.0298294	0.00658506	0.0122177	0.0614826	0.0375146	0.114969	0.303694	1.39604	2.57048	0.412499	214.371	0.0270901	0.0144058	0.239905	0.669793	6.88291	0.418861	0.192835	0.349127	0.184909	0.0418016	6.54675	48.2308
C7	C	3	0.186062	1.17531	0.00632473	0.00773992	0.103288	0.014604	1.72526	1.27392	0.531635	0.371555	0.56982	0.00408797	0.0163503	0.241944	0.0895698	0.00618588	0.503716	0.237963	1.03557	0.125886	0.532427	0.204928	0.081654	0.953162	0.0598651	0.0796138	0.0131955	0.0807689	0.116528	0.309654	0.440612	1.50982	2.94919	0.700503	216.91	0.0666851	0.0451652	0.28753	0.631005	6.08833	0.694088	0.775087	1.7322	0.284942	0.0490456	10.7052	96.5553
C8	C	3	0.125737	0.0858844	0.00355919	0.00755599	0.0624498	0.00766041	0.902853	0.798111	0.585806	0.270872	0.147083	0.00183843	0.0210082	0.196945	0.075474	0.00473229	0.284751	0.241894	0.368687	0.0723552	0.133015	0.0642405	0.131034	1.24208	0.0159181	0.00961719	0.00812684	0.0524977	0.0522076	0.146831	0.318587	1.59937	3.02379	0.378283	173.039	0.0399351	0.0151163	0.211874	0.775149	6.13854	0.4615	0.321455	0.631019	0.135521	0.0415219	8.03448	59.1958
C10	C	3	0.150984	0.0440968	0.00447311	0.0141203	0.204641	0.00424826	1.61796	0.664579	0.213564	0.220735	0.0191197	0.00792133	0.0150762	0.228783	0.0464018	0.00424073	0.29095	0.290118	0.128289	0.100367	0.0366532	0.103086	0.11993	4.86621	0.00195581	0.0198929	0.00520337	0.0489061	0.07812	0.219496	0.31018	0.883753	1.92829	0.431743	211.236	0.0572706	0.0179163	0.20744	0.671731	7.97219	0.364081	0.393165	0.897776	0.137568	0.0384492	8.22218	72.1573
C12	C	3	0.133505	0.0785829	0.0057442	0.0591974	0.380375	0.00847802	1.25947	0.771245	0.338852	0.362093	0.262215	0.00503928	0.0173104	0.187948	0.0895292	0.127019	0.505718	0.279832	0.631865	0.0852586	0.17831	0.289163	0.147796	4.53828	0.0274549	0.00872188	0.00722747	0.0757234	0.0837218	0.253581	0.377969	1.25908	3.36314	0.441716	158.983	0.0644044	0.0273069	0.255628	0.895068	8.62456	0.611238	0.583436	1.49804	0.167575	0.0481718	13.8953	106.047
C13	C	3	0.0999161	0.0438323	0.00239514	0.0128532	0.126849	0.0122913	1.07174	0.94301	0.426791	0.424831	0.281319	0.00929013	0.0310602	0.290568	0.0959901	0.108771	0.434006	0.290106	0.372665	0.0894021	0.175982	0.0353903	0.111704	0.952401	0.0263952	0.0151298	0.00512095	0.0246691	0.0155183	0.052238	0.245001	1.08852	0.533739	0.259226	179.041	0.00904851	0.0208536	0.189606	0.189296	3.37472	0.213174	0.114394	0.119218	0.34952	0.0279099	1.06359	8.97579
C14	C	3	0.148271	0.240763	0.0041219	0.00990313	0.0824399	0.0163955	1.43244	0.805311	0.147848	0.317255	0.107067	0.00448681	0.0119746	0.197176	0.141374	0.636008	0.49716	0.222239	0.17857	0.1527	0.02246	0.130706	0.0522621	0.886795	0.010489	0.00316775	0.0195991	0.114101	0.0527677	0.177558	0.408124	1.1616	2.96626	0.686749	170.763	0.0594059	0.02519	0.28279	1.10399	11.2078	0.776653	0.516793	1.01501	0.168806	0.0519435	14.4813	94.1912
C15	C	3	0.141556	0.0907137	0.00594038	0.00760455	0.0702144	0.00872502	1.15021	0.744167	0.287005	0.342291	0.0453828	0.00588639	0.0214199	0.28055	0.192025	0.688891	0.726894	0.227151	0.178242	0.127569	0.0969924	0.084654	0.0888605	1.13966	0.00446751	0.00536487	0.00991465	0.076315	0.0520226	0.142607	0.349171	1.57048	2.24506	0.458314	158.838	0.041004	0.0288688	0.237548	0.530657	5.595	0.571907	0.455818	0.796821	0.212887	0.0415424	8.04173	69.824
C16	C	3	0.158123	0.126544	0.0133161	0.00501512	0.0526828	0.00561431	0.858883	0.591475	0.0642376	0.337876	0.0762217	0.00153018	0.0486044	0.197418	0.143649	0.684035	0.696721	0.260496	0.325966	0.122339	0.0336918	0.0590137	0.0781156	0.814004	0.00854619	0.00139325	0.0175644	0.176903	0.098071	0.311565	0.622086	1.09792	4.34962	0.741019	155.444	0.0898756	0.0293853	0.456291	2.32182	11.2943	0.867739	0.557713	2.13919	0.184981	0.0901941	24.9842	178.965
C17	C	3	0.125971	0.158016	0.00713827	0.069315	1.07605	0.00144793	1.66871	1.60064	0.31191	0.418438	0.620147	0.00402313	0.0126016	0.193524	0.117676	0.252487	0.636158	0.359029	0.216466	0.153657	0.46354	0.640348	0.149812	4.93592	0.0669546	0.0111683	0.00683306	0.0677688	0.195903	0.569322	0.308131	1.07959	2.08278	0.597237	164.761	0.160445	0.0991242	0.243042	0.40766	7.16971	0.497409	0.756331	2.38646	0.255906	0.0521241	8.95902	87.1064
C18	C	3	0.152919	0.0587518	0.0122603	0.0040546	0.0340505	0.000796618	1.56851	0.744384	0.126094	0.390381	0.271841	0.00239421	0.0279864	0.270385	0.168371	0.637	0.563452	0.296819	0.32525	0.119288	0.119147	0.0807411	0.081044	0.636728	0.0305908	0.00572105	0.00547607	0.0382142	0.0613183	0.167519	0.333482	1.12967	2.54615	0.369457	188.33	0.0497718	0.0366074	0.247466	0.692342	6.34181	0.330081	0.361699	0.902701	0.229501	0.0436111	7.34454	59.5244
C19	C	3	0.133408	0.276748	0.0112862	0.0324387	0.285262	0.00538605	1.47963	0.782531	0.323571	0.348611	0.0957309	0.000701054	0.0166458	0.160364	0.124654	0.65923	0.448336	0.230964	0.224001	0.0756829	0.0391577	0.183713	0.137365	3.66303	0.0104334	0.00358788	0.00397188	0.0257148	0.0260342	0.099596	0.286573	1.51786	1.98315	0.169913	148.81	0.0159611	0.010951	0.206666	0.429637	3.92538	0.165873	0.0994562	0.222742	0.133365	0.0307475	1.90696	18.5814
C21	C	3	0.176943	0.118662	0.00912341	0.0596045	1.01074	0.00650203	0.660114	0.96284	0.182645	0.420819	0.0909505	0.00108808	0.0923141	0.224852	0.180653	0.863889	0.852363	0.30652	0.377199	0.116012	0.272052	0.257934	0.159091	8.29044	0.0113224	0.0117021	0.0375675	0.29583	0.083998	0.229964	0.464883	1.34527	5.86145	1.65869	217.411	0.124739	0.0408528	0.314037	2.35046	18.4921	1.89672	1.1906	2.98085	0.211924	0.0634104	28.1967	231.074
D10	D	4	0.12178	0.289787	0.00149591	0.0115512	0.148206	0.0105239	1.67363	0.556046	0.592948	0.277042	0.0633748	0.0269445	0.0535387	0.238184	0.0658815	0.00326817	0.286622	0.378254	0.219908	0.0894032	0.101634	0.474347	0.143811	2.46296	0.00538136	0.0144028	0.00480568	0.0451059	0.0621347	0.111237	0.358349	1.489	1.37344	0.387032	225.123	0.0467772	0.0173359	0.25793	0.572277	5.78396	0.462452	0.383031	0.378944	0.220609	0.0342647	11.9138	59.4696
D11	D	4	0.128823	0.030358	0.0122184	0.0500455	0.827485	0.0121101	1.39601	0.661916	0.62819	0.441266	0.25857	0.00383322	0.0541682	0.174207	0.0704035	0.00330011	0.38083	0.210194	0.314258	0.110753	0.30846	0.134693	0.278732	5.35631	0.0264045	0.0177554	0.0187387	0.0788063	0.0751679	0.25607	0.270876	1.03289	3.09598	0.774512	155.414	0.0575948	0.039456	0.195576	1.04865	7.54761	0.560525	0.623475	1.32198	0.227134	0.0415543	10.5977	78.238
D12	D	4	0.148525	0.264701	0.00754005	0.0153627	0.102124	0.0108753	1.90006	0.802477	1.15616	0.393419	0.289536	0.00434976	0.0333608	0.25102	0.0944393	0.00777448	0.433798	0.27128	0.474907	0.139313	0.27271	0.128226	0.233509	3.40383	0.0281318	0.0403612	0.0117826	0.0830119	0.0660669	0.2531	0.374337	1.35672	3.314	0.604186	201.653	0.0462811	0.0594107	0.247629	1.77077	8.64119	0.521153	0.42767	1.09699	0.233934	0.0432551	9.49517	73.8758
D15	D	4	0.115322	0.301289	0.0111513	0.0223589	0.280172	0.00824849	1.77173	0.714763	0.277528	0.264295	0.34021	0.00250288	0.0196534	0.180267	0.0849643	0.399881	0.356566	0.185531	0.379549	0.0705216	0.201074	0.0567474	0.0575258	2.04158	0.0347009	0.00482445	0.00877558	0.0571555	0.0589173	0.16519	0.288513	1.24668	2.19148	0.371756	145.204	0.0355236	0.021053	0.215946	0.674444	6.05125	0.390869	0.371768	0.688344	0.203408	0.0409327	7.61286	53.6424
D16	D	4	0.132861	0.146439	0.00685663	0.0221378	0.391345	0.00733566	1.22388	0.540577	0.329706	0.315127	0.0506971	0.00432747	0.0278214	0.180734	0.113141	0.708842	0.58817	0.314114	0.354633	0.101394	0.0678877	0.366773	0.0819029	5.51593	0.00510622	0.00339503	0.00533873	0.0716935	0.071755	0.229429	0.339702	1.18514	2.24689	0.303467	139.704	0.0501545	0.0225475	0.255935	0.361305	6.7212	0.378857	0.439344	1.00275	0.166818	0.0397584	8.43399	72.7273
D17	D	4	0.142646	0.122861	0.0108995	0.140264	1.26064	0.00493551	1.29869	0.876697	0.254586	0.284284	0.0630174	0.00471502	0.0379095	0.225561	0.155938	0.451019	0.49144	0.242774	0.305173	0.0879625	0.0527745	0.190051	0.236959	9.97656	0.00593141	0.00414979	0.00715526	0.0521758	0.0436533	0.140077	0.425784	1.34949	1.59267	0.319773	184.723	0.0352338	0.0320072	0.310397	0.449777	4.54011	0.405437	0.251076	0.636825	0.250502	0.0475915	5.18872	44.9252
D18	D	4	0.120863	0.0790275	0.0203694	0.00992325	0.122638	0.0144138	1.369	0.93749	0.308041	0.298226	0.196993	0.00340958	0.011302	0.192921	0.149669	0.484383	0.493227	0.185871	0.386531	0.07908	0.331039	0.0516917	0.0377652	0.504569	0.0214503	0.00802458	0.021888	0.117218	0.0890774	0.23354	0.379381	1.65365	6.48982	1.17216	156.059	0.0785725	0.043183	0.230877	1.46477	10.9252	1.21033	0.985639	1.63795	0.197737	0.0562659	15.6116	119.673
D19	D	4	0.128486	0.293588	0.00389253	0.00977368	0.313444	0.010455	1.61439	0.76514	0.345743	0.289343	0.285437	0.000912913	0.00443499	0.204829	0.128838	0.50956	0.544849	0.178775	0.590972	0.0904169	0.381064	0.162113	0.0720134	4.09968	0.0321793	0.0191643	0.00961361	0.0452309	0.0564676	0.120724	0.265735	1.25788	2.18726	0.368374	156.087	0.0260596	0.0329743	0.209855	0.672065	4.23268	0.44553	0.372908	0.501385	0.243222	0.0285127	8.03669	65.4492
D20	D	4	0.125879	0.174788	0.000601914	0.0142768	0.276165	0.0128851	1.26962	0.766947	0.0936729	0.261389	0.29613	0.000361546	0.004957	0.16728	0.0853784	0.499189	0.503396	0.268256	0.447063	0.158509	0.131634	0.204533	0.169262	5.42299	0.0341509	0.00298841	0.00444073	0.0399571	0.035247	0.128565	0.324566	1.40786	1.18824	0.152521	152.408	0.0205039	0.00925218	0.239535	0.487162	5.0037	0.185741	0.0939535	0.26891	0.119534	0.032678	5.08562	31.3218
D22	D	4	0.096436	0.573345	0.0267756	0.0245757	0.484104	0.00629066	0.999324	0.643092	0.174809	0.363321	0.167543	0.00858034	0.0452916	0.177744	0.154122	0.539468	0.427434	0.244852	0.293838	0.0444084	0.121528	2.04259	0.121743	11.3967	0.0176932	0.0102345	0.0390111	0.140887	0.0692447	0.234098	0.322349	1.19878	4.82024	1.02265	151.972	0.0783613	0.0533717	0.207338	1.72228	11.0178	0.916085	0.675806	1.87969	0.18792	0.0489529	11.0537	78.5512
D23	D	4	0.124746	0.13296	0.0026303	0.0075979	0.158017	0.00927233	0.727125	0.677307	0.22004	0.317121	0.0780499	0.00132212	0.0234937	0.189676	0.18003	0.525506	0.597413	0.294037	0.1406	0.0904882	0.16937	0.0670395	0.215471	2.26962	0.00871286	0.00860006	0.00569201	0.0445359	0.0274619	0.0766892	0.291959	1.50882	1.74625	0.272958	176.319	0.0250219	0.0181135	0.227436	0.481839	4.22747	0.354311	0.259326	0.420888	0.17153	0.0429783	6.37488	43.9739
D24	D	4	0.097821	0.196457	0.00561381	0.0155483	0.617111	0.00429197	0.962036	0.69667	0.112815	0.657465	0.0608991	0.00159911	0.0200932	0.19258	0.111045	0.375262	0.454581	0.233465	0.255813	0.0857871	0.0205761	0.6494	0.15388	5.3179	0.00716324	0.00927635	0.00608032	0.0904922	0.0863076	0.229322	0.306409	1.29306	2.9085	0.382	142.271	0.069986	0.0216737	0.255694	0.653788	9.25973	0.515803	0.486478	1.37634	0.129568	0.046145	15.5585	119.949
D28	D	4	0.119472	0.102305	0.0115392	0.0105004	0.123665	0.0267094	1.20801	0.813873	0.194672	0.34165	0.104805	0.0040212	0.00538882	0.210156	0.160704	0.406212	0.644052	0.27662	0.222289	0.0479421	0.670345	0.0475004	0.109127	0.911714	0.0111262	0.0351862	0.0186012	0.0628215	0.0374515	0.150632	0.303026	2.13977	2.92073	0.782831	171.803	0.0361379	0.0307914	0.210683	0.977989	9.88318	0.887269	0.426824	0.702588	0.220455	0.0413637	8.27618	63.2846
D29	D	4	0.16226	0.11262	0.0073533	0.0130533	0.335543	0.00583607	1.26286	0.599517	0.30748	0.340437	0.195305	0.00419758	0.0112155	0.196936	0.19458	0.844022	0.565045	0.344117	0.472911	0.118425	0.152069	0.100006	0.254779	5.6607	0.0218586	0.00920899	0.019814	0.0625931	0.0422744	0.108797	0.24264	1.22823	2.86414	0.83663	149.466	0.0377128	0.0347657	0.178848	1.05656	7.21827	0.884926	0.541259	0.572653	0.243327	0.0362604	9.17426	61.8232
D30	D	4	0.105749	0.40316	0.0123764	0.0158204	0.364071	0.00714147	1.55471	0.9266	0.136862	0.254977	0.314794	0.00255679	0.0168582	0.194897	0.166475	0.531702	0.477306	0.235315	0.737311	0.113588	0.0487784	0.517358	0.0432418	4.21816	0.0366606	0.0138583	0.0086834	0.0398078	0.049666	0.133952	0.240762	1.09313	1.56681	0.527431	149.97	0.0333176	0.026902	0.176853	0.36526	4.80078	0.473699	0.451247	0.572181	0.24433	0.0360452	6.07139	51.8864
D32	D	4	0.138977	0.107285	0.00627659	0.0102166	0.229929	0.0114557	0.757136	0.878942	0.123313	0.354605	0.319178	0.00686239	0.0058515	0.213967	0.172391	0.641113	0.639902	0.280745	0.881435	0.173002	0.260899	0.160975	0.094592	2.8762	0.0375438	0.0169738	0.0140038	0.0717641	0.0452524	0.112978	0.278846	1.54919	2.44738	0.555437	179.254	0.0356902	0.0256571	0.223467	0.613805	8.25978	0.578662	0.522332	0.779856	0.240824	0.0352319	9.01481	72.993
D33	D	4	0.108204	1.77196	0.00307919	0.00388685	0.0536172	0.00566258	1.45789	0.820384	0.178024	0.252042	0.152503	0.0019755	0.00839739	0.16246	0.147321	0.454466	0.502087	0.219459	0.417952	0.083377	0.0360154	0.390478	0.0718896	1.59306	0.0170236	0.00902764	0.00657063	0.0355187	0.0322106	0.104194	0.302235	1.18275	1.58775	0.303346	140.096	0.0264291	0.0204844	0.196274	0.648671	5.47758	0.296768	0.218627	0.356844	0.202821	0.051938	4.762	30.6494
D35	D	4	0.102007	0.138506	0.00750074	0.00495862	0.0823826	0.00813324	0.844575	0.674901	0.39411	0.279036	0.269853	0.00227756	0.0265099	0.201495	0.151358	0.544527	0.364307	0.280066	0.284714	0.0639448	0.0672705	0.0186213	0.0754713	0.849399	0.0323038	0.00442478	0.0110562	0.0482517	0.0166157	0.0755299	0.240555	0.938579	2.8523	0.440567	145.831	0.0179179	0.0266037	0.178583	1.02157	4.99988	0.377343	0.193484	0.273531	0.234687	0.0422761	4.21986	28.463
D36	D	4	0.104625	0.166412	0.00811115	0.00353972	0.107389	0.00439593	0.806659	0.720507	0.139214	0.272125	0.139105	0.0016966	0.00679652	0.168613	0.199323	0.552828	0.578867	0.192802	0.318473	0.0622978	0.0269155	0.154004	0.212136	1.79169	0.0163627	0.00550675	0.0046924	0.0351336	0.0378851	0.0990731	0.231743	1.27023	1.20241	0.4514	142.127	0.0317209	0.0227868	0.160093	0.448735	7.03948	0.566888	0.468487	0.780634	0.208563	0.0338837	5.7511	62.9318
D37	D	4	0.161345	0.0816304	0.00333096	0.00471132	0.0881128	0.0427574	0.943115	1.05165	0.559228	0.390741	0.0802433	0.0351754	0.00984194	0.258132	0.222901	0.645174	0.749473	0.377866	0.386875	0.105199	0.361254	0.0465127	0.114362	1.35976	0.00874168	0.021487	0.0100816	0.0370515	0.0201146	0.0762551	0.353271	1.84022	1.53562	0.477404	266.822	0.0206499	0.0445998	0.268089	0.661671	4.66119	0.57354	0.233594	0.341956	0.411091	0.0439751	3.64496	26.3488
D38	D	4	0.127361	0.200751	0.0092232	0.0275057	0.50371	0.0236193	0.829134	0.739779	0.142145	0.290822	0.236272	0.00146478	0.0150373	0.243853	0.201377	0.500847	0.431811	0.214016	0.428606	0.0555295	0.359857	0.0729558	0.170107	3.27746	0.028303	0.00318993	0.0181411	0.0526961	0.0429273	0.164669	0.304494	1.08512	5.07887	0.820816	169.995	0.0349054	0.0522331	0.209028	1.03289	6.30237	0.676351	0.69383	1.19368	0.2883	0.0467898	7.70366	69.4417
A1-T	T	5	0.157094	0.063577	0.0011747	0.0026722	0.119177	0.00448407	1.04851	1.03885	1.52909	0.388547	0.234673	0.00149955	0.0625679	0.301571	0.0416885	0.00401251	0.181876	0.349703	0.397256	0.0839953	0.0261039	0.147329	0.0270783	2.7944	0.019845	0.0143226	0.0276925	0.106332	0.0195544	0.192541	0.315145	1.47547	3.87253	1.41137	236.342	0.0246368	0.0480188	0.203988	1.16289	8.06813	1.05462	1.0181	1.16356	0.285388	0.0144781	12.1366	96.6321
A5-T	T	5	0.0946914	0.0477041	0.0106641	0.00838438	0.149594	0.00626593	1.26129	0.642205	0.63122	0.288431	0.402892	0.00425896	0.0251755	0.259198	0.0553621	0.00389845	0.309553	0.224491	0.205003	0.0606328	0.407981	0.0516313	0.0751857	1.2602	0.0413153	0.102423	0.0146481	0.063972	0.0808276	0.202878	0.321441	1.37343	4.30648	0.8387	197.229	0.0593741	0.0375835	0.235249	0.855615	5.68714	0.775093	0.925641	1.34324	0.281262	0.0449248	10.6332	101.094
A11-T	T	5	0.153704	0.585534	0.0076105	0.00539109	0.118493	0.0138613	1.24871	0.94503	0.521615	0.290208	0.448956	0.021909	0.0622184	0.297924	0.127767	0.37961	0.688556	0.373852	1.1771	0.169616	0.181478	0.206619	0.0348581	2.04507	0.0397779	0.0124249	0.0266696	0.189034	0.0589464	0.165527	0.478563	1.30985	3.26674	1.70387	207.543	0.0761875	0.048055	0.429819	1.30766	8.81215	1.86078	1.52103	1.96084	0.376289	0.0415063	34.2021	198.817
A30-T	T	5	0.13506	0.104656	0.012238	0.0150286	0.233627	0.00865697	0.75339	1.14307	0.0284927	0.344694	0.472033	0.00104794	0.0694194	0.187096	0.109783	0.352008	0.418424	0.334513	0.704486	0.165674	0.0865387	0.0722101	0.0925585	1.41157	0.0487126	0.00404184	0.0915749	1.31979	0.35537	1.0945	0.642096	1.52837	24.1512	2.43141	143.692	0.483511	0.0913258	0.45573	4.78991	42.2606	2.18517	2.22635	13.3558	0.25465	0.214976	59.9437	470.765
A32-T	T	5	0.12001	0.37198	0.00714246	0.0122004	0.209323	0.0099291	0.862204	0.791194	0.134639	0.265991	0.153418	0.0133358	0.00783297	0.268367	0.184644	0.588687	0.573485	0.251895	0.357398	0.0583306	0.0576208	0.477381	0.0729724	4.41246	0.0149175	0.0147075	0.0210453	0.184397	0.0952901	0.317662	0.399541	1.61164	5.0873	1.04639	211.932	0.0927409	0.0350436	0.264338	1.73608	11.5042	1.12152	0.816798	2.5197	0.191648	0.0576884	29.5086	209.802
B2-T	T	5	0.175904	0.248665	0.00372645	0.00869168	0.0985371	0.00998255	0.925749	0.730133	0.0669775	0.237989	0.419778	0.00148155	0.201076	0.359899	0.0533194	0.0035716	0.48232	0.359418	0.392649	0.110803	0.481299	0.034868	0.0784826	1.35759	0.0448723	0.375	0.0576667	0.821127	0.286075	0.950857	2.98029	1.39653	19.3745	4.11435	182.733	0.431497	0.131478	3.39477	4.85635	43.5884	3.61092	2.92129	11.9375	0.715026	0.183211	128.167	708.942
B4-T	T	5	0.153964	0.235025	0.00555612	0.00471669	0.0429587	0.0323038	1.65767	1.71189	0.395384	0.312736	1.23359	0.00183447	0.0854275	0.322114	0.0469368	0.0033547	0.296877	0.297219	1.17465	0.367807	1.19487	0.0248281	0.0637598	0.983254	0.135239	0.019528	0.00860332	0.0584187	0.101204	0.235134	0.417431	1.22084	1.94136	0.613991	179.264	0.0621022	0.0346918	0.33031	0.698088	5.82364	0.676069	0.780435	1.332	0.244546	0.0438777	17.9599	124.905
B22-T	T	5	0.165148	0.0601026	0.0114437	0.0103332	0.209531	0.00245684	0.695256	0.637012	0.127124	0.405091	0.241414	0.0219428	0.0609051	0.26818	0.131758	0.488307	0.771156	0.388604	0.343827	0.0547271	0.0860213	0.0649858	0.0534796	2.49211	0.0232246	0.00600009	0.0351504	0.458654	0.206257	0.504645	0.511734	1.93018	16.3294	2.62612	190.142	0.229291	0.0688792	0.404346	4.56318	31.3814	2.02263	1.91144	6.13007	0.241477	0.122968	42.7001	427.023
B26-T	T	5	0.170331	0.149925	0.00417446	0.00434487	0.093782	0.00976197	1.14328	0.79854	0.123406	0.254335	0.380425	0.00120701	0.0292163	0.245599	0.112538	0.432134	0.703879	0.299074	0.563063	0.141317	0.254059	0.0682019	0.0422174	1.10952	0.0424549	0.0152397	0.00784659	0.112504	0.0412841	0.124239	0.297987	1.29183	3.38205	0.391999	169.079	0.0315251	0.0148568	0.200194	0.690648	8.97518	0.366685	0.295793	0.680604	0.138464	0.0613618	9.76796	68.0743
C6-T	T	5	0.289696	0.144508	0.00101897	0.0107994	0.201971	0.018938	0.909888	0.875863	0.396729	0.538672	0.279393	0.00285185	0.0387504	0.27994	0.0862129	0.00645072	0.460706	0.297685	0.491053	0.103569	0.375757	0.0620699	0.0535585	1.75873	0.0268071	0.0293034	0.514649	2.57784	0.102352	0.947505	0.744705	1.39423	25.7407	4.90077	203.275	0.245372	0.354403	0.579224	6.11346	26.2198	4.50549	2.82904	6.71495	0.373881	0.0592743	52.7154	359.317
C11-T	T	5	0.170016	0.0181013	0.00468162	0.0062915	0.0526162	0.016991	1.20811	0.725909	0.240281	0.298285	0.104356	0.0123855	0.0531341	0.30808	0.0838752	0.00508211	0.454064	0.288672	0.165494	0.0656498	0.341258	0.051741	0.0938814	0.549945	0.00995934	0.0304849	0.0113698	0.115263	0.125002	0.374107	0.417577	1.16028	4.90303	0.923385	189.592	0.112276	0.031938	0.278258	1.05398	13.1448	0.777969	0.996308	2.35867	0.169957	0.0557591	18.0703	166.35
D2-T	T	5	0.191898	0.238827	0.00114631	0.0037658	0.0756969	0.0114585	1.09275	0.564971	1.28001	0.371037	0.0632921	0.0131664	0.0688408	0.25006	0.0984855	0.00567581	0.40121	0.313209	0.401142	0.109638	0.0893487	0.102883	0.0466189	0.765986	0.00634191	0.0253928	0.0273564	0.113625	0.0353824	0.169032	0.350116	1.53468	2.56798	0.616046	189.643	0.0222883	0.0278091	0.238327	0.811203	6.1683	0.557172	0.42784	0.604243	0.248592	0.0226118	4.93265	37.7307
D9-T	T	5	0.130282	0.204227	0.00222977	0.00476406	0.0757922	0.0106548	1.04115	0.795955	0.555531	0.294668	0.130243	0.00887025	0.0529646	0.25884	0.0620799	0.00395031	0.396652	0.309953	0.645076	0.10867	0.459713	0.0939074	0.0670371	0.565036	0.013585	0.0765951	0.0125781	0.0649876	0.0440913	0.113318	0.371426	1.38531	2.41366	0.564982	214.474	0.0372454	0.0210416	0.286076	0.735347	6.92189	0.562501	0.386199	0.606985	0.259429	0.0425212	6.86101	50.3665
D13-T	T	5	0.178989	0.437197	0.00241663	0.00274214	0.0668389	0.00820834	1.71142	0.653508	0.379783	0.269381	0.189033	0.00263883	0.0351744	0.288456	0.0849784	0.136655	0.531706	0.373469	0.464007	0.123368	0.231213	0.365573	0.106074	1.05425	0.0199627	0.00670652	0.0116068	0.0722895	0.0609229	0.151461	0.430404	1.87415	2.51498	0.333065	188.588	0.0404102	0.0202758	0.27634	0.65255	10.8442	0.447578	0.260679	0.562232	0.175095	0.0428369	6.5347	50.6782
D14-T	T	5	0.142398	0.135884	0.0106344	0.0104472	0.138318	0.0206413	1.36535	0.721289	0.408687	0.286968	0.132759	0.0052753	0.0209	0.257105	0.120719	0.512354	0.546287	0.29977	0.435204	0.0871294	0.344337	0.169165	0.299392	3.22909	0.0143049	0.00863206	0.0131612	0.0654004	0.0344767	0.118347	0.316123	1.09466	2.12458	0.621199	162.233	0.0319712	0.0309771	0.220911	0.497779	3.77182	0.587478	0.484186	0.475988	0.279436	0.0319473	5.03028	41.7722
D25-T	T	5	0.102789	0.236379	0.0065145	0.0183491	0.258248	0.0116357	0.485414	0.742075	0.112142	0.331635	0.241344	0.00422249	0.0160399	0.201576	0.125044	0.501104	0.391084	0.319242	0.504595	0.0407104	0.0801088	0.365443	0.0652956	5.08236	0.0267309	0.00316801	0.0152438	0.0993248	0.0836866	0.204622	0.229477	1.01825	3.97393	0.848379	144.854	0.066923	0.0303631	0.20637	0.933539	10.5495	0.901397	0.750906	1.67318	0.164876	0.0475163	14.8253	123.284
D26-T	T	5	0.150567	0.21379	0.00312955	0.0123065	0.166434	0.00904899	0.460148	0.703995	0.146229	0.311827	0.144547	0.00102209	0.0538283	0.240812	0.0813018	0.487863	0.550992	0.322057	0.313255	0.0812857	0.103037	0.105219	0.0941259	2.06613	0.0163089	0.00483692	0.0161125	0.118247	0.0499934	0.144799	0.241992	0.916524	3.05928	0.940844	186.657	0.0549963	0.0258041	0.196923	1.29771	10.5896	1.08952	0.643817	0.764663	0.163436	0.0400321	16.2711	95.5767
D27-T	T	5	0.165192	0.202759	0.0093205	0.00274994	0.0300105	0.00545679	1.00675	0.679565	0.147262	0.222884	0.0854797	0.0173697	0.0322248	0.264445	0.136239	0.717021	0.710564	0.271659	0.319488	0.102971	0.180346	0.0354401	0.0233889	0.266109	0.00904367	0.0262887	0.0055276	0.0593346	0.0410976	0.184722	0.254568	1.93677	2.21807	0.549745	184.772	0.0470559	0.0236541	0.19371	0.567031	6.68634	0.551163	0.542389	0.905873	0.198433	0.0428874	8.63279	85.31
D31-T	T	5	0.133257	0.325607	0.00807383	0.00309004	0.151179	0.00922875	0.52974	2.10521	0.111477	0.290057	4.42548	0.00360877	0.0104156	0.227243	0.173524	0.273839	0.512516	0.361076	3.44864	0.25546	0.398139	0.240132	0.0472533	3.79299	0.487962	0.137823	0.0277014	0.0919642	0.0768754	0.343432	0.267811	1.21492	4.02864	2.67244	148.239	0.0960529	0.104573	0.199599	0.599907	10.0578	1.24791	1.11455	1.63794	0.344895	0.0402403	8.69263	108.489
[truncated: 34 more columns]
