# Supplementary material for: Serum Metabonomics Reveals Risk Factors in Different Periods of Cerebral Infarction in Humans
Source: Front Mol Biosci. 2022 Feb 15;8:784288. doi: 10.3389/fmolb.2021.784288 (PMC8887861; doi:10.3389/fmolb.2021.784288)
Supplement: Supplementary file 1 [file DataSheet1.zip › Sup 4.XLSX]

## Sheet: NA
Var ID (Primary)	M2.VIPpred	P
1-Hexadecanol	4.22627	0.0170493
1-Linoleoyl-rac-glycerol	3.6544	0.015211
MAG 18:1	3.32588	0.0227368
Di-n-butylphthalate	2.57214	0.00351555
Decanoylcarnitine	2.1888	0.00386173
Indoline	2.08766	0.000925295
Phe-Phe	2.00215	0.03
PC 34:1	1.92945	0.00313024
L-Carnitine	1.83829	0.00128698
Phenylacetyl L-glutamine	1.80364	0.02
Dehydroepiandrosterone sulfate	1.66977	5.43712e-05
Decenoylcarnitine	1.52281	0.00386173
L-Phenylalanine	1.48813	0.00146411
carnitine C18:2	1.32546	0.001
Palmitoleic acid	1.19586	0.013074
carnitine C18:1	1.14963	0.041
L-Isoleucine	1.10489	0.00166171
LPC18:0	2.71201	9.10131e-06	**
PC 34:2	2.67576	0.0420557	*
FFA 18:0	2.64314	0.0277823	*
FFA 22:4	2.13422	0.0411207	*
PC 34:1	1.92945	0.00313024	**
LPC 16:0	1.82257	0.0150862	*
FFA 16:1	1.76672	0.0423408	*
PC 32:1	1.5902	8.27818e-05	**
PC 34:3	1.53219	0.00820791	*
LPC18:1	1.15177	0.0240359	*

## Sheet: NB
Var ID (Primary)	M1.VIPpred	p
1-Linoleoyl-rac-glycerol	4.46564	0.00240964
MAG 18:1	3.81124	0.0045369
1-Hexadecanol	3.36176	0.0439651
2-Octenoylcarnitine	2.43386	2.05821e-05
Decanoylcarnitine	2.00166	0.0183453
Phe-Phe	1.97786	0.0375253
Dehydroepiandrosterone sulfate	1.89016	0.00204737
glycochenodeoxycholate	1.86821	0.00900895
carnitine C18:2	1.70885	9.04924e-05
Phenylacetyl L-glutamine	1.65526	0.0460364
Indoline	1.62739	0.0156639
L-Isoleucine	1.46074	0.000292979
carnitine C18:1	1.38407	0.0094529
L-Phenylalanine	1.36073	0.00286076
Glycerol 1-hexadecanoate	1.27323	0.0245649
carnitine C10:3	1.21809	0.000292974
FFA 22:4	5.23162	0.00276622	**
FFA 18:0	2.62766	0.00522082	**
FFA 16:0	2.60428	0.00854222	**
LPC 16:0	2.57597	0.000776959	**
LPC18:0	2.50875	8.01546e-05	**
PC 36:5	1.93871	0.00336411	**
LPC18:1	1.7972	7.08921e-05	**
LPC 18:2	1.44781	0.0315346	*

## Sheet: NC
Var ID (Primary)	M2.VIPpred	P
Dehydroepiandrosterone sulfate	2.72819	0.0159191
Decanoylcarnitine	2.45113	0.0155696
Decenoylcarnitine	2.08893	0.0350118
Indoline	2.08476	0.014854
2-Octenoylcarnitine	1.84449	0.00168296
carnitine C18:2	1.73908	0.0143709
L-Phenylalanine	1.69576	0.00327537
L-Isoleucine	1.33069	0.00160759
carnitine C10:3	1.20384	0.00882939
5-Methoxysalicylic acid	1.10408	0.000104356
FFA 22:4	6.14852	0.0282656	*
SM 34:1	3.01122	0.0486121	*
FFA 22:6	2.59522	0.000510895	**
PC 34:1	2.44799	0.0081914	**
LPC18:0	2.08868	0.00468073	**
PC 32:1	1.7343	0.00306122	**
LPC18:1	1.43981	0.00825218	**
PC 38:4	1.32719	0.0287825	*

## Sheet: ND
Var ID (Primary)	M2.VIPpred	P
Di-n-butylphthalate	3.00493	0.0471749
Docosahexaenoic acid	2.55061	0.00020022
trans-Vaccenic acid	2.50821	0.0326111
Linolenic acid	2.22366	0.0105577
Linoleic acid	2.22366	0.00347663
1-Hexadecanol	2.21491	0.0267754
Decenoylcarnitine	2.18103	0.00680986
Indoline	2.06401	0.0280322
Decanoylcarnitine	1.92216	0.0474613
Dehydroepiandrosterone sulfate	1.89789	0.000239326
2-Octenoylcarnitine	1.79691	0.0013402
GCDCA	1.74105	0.00115528
L-Carnitine	1.61591	0.0213341
glycochenodeoxycholate	1.60734	6.54667e-05
carnitine C18:2	1.4659	0.00369748
L-Phenylalanine	1.46077	0.0285584
Phenylacetyl L-glutamine	1.37045	0.00446707
Arachidonic acid	1.33847	0.0298243
glycocholate	1.33453	0.00480009
Etiocholanolone sulfate	1.18333	0.00323156
all-cis-4,7,10,13,16-Docosapentaenoic acid	1.05601	0.0147387
FFA 18:2	5.40639	0.00129071	**
FFA 18:1	5.12487	0.00151133	**
PC 34:2	3.80998	0.0334279	*
PC 36:3	2.4193	0.0325074	*
PC 34:1	2.38681	0.00691342	**
PC 32:1	1.77277	0.00396913	**
FFA 18:3	1.75969	0.00863848	**
FFA 22:6	1.62041	7.53708e-06	**
FFA 20:4	1.58514	0.00392547	**
LPC18:0	1.43829	0.0264933	*
PC 38:4	1.30802	0.0286322	*
PC 34:3	1.30802	0.0251685	*

## Sheet: NT
Var ID (Primary)	M2.VIPpred	p
1-Linoleoyl-rac-glycerol	4.62359	0.00815691
MAG 18:1	4.11484	0.00492218
Di-n-butylphthalate	3.00493	0.00278524
Glycerol 1-hexadecanoate	2.29649	0.0475725
cis-8,11,14-Eicosatrienoic acid	2.2947	0.0202667
1-Hexadecanol	2.21491	0.0350278
Decenoylcarnitine	2.18103	0.883829
Indoline	2.06401	0.0127503
Decanoylcarnitine	1.92216	0.883829
2-Octenoylcarnitine	1.79691	0.0407828
GCDCA	1.74105	0.0967095
L-Phenylalanine	1.46077	0.00141646
L-Isoleucine	1.42656	5.38718e-06
Eicosapentaenoic acid	1.07147	0.081728
all-cis-4,7,10,13,16-Docosapentaenoic acid	1.05601	0.0307238
FFA 22:4	3.02306	0.00111157	**
FFA 16:0	2.93201	0.0103743	*
PC 34:1	2.38681	0.0312935	*
FFA 18:0	1.92851	0.0460076	*
PC 32:1	1.77277	0.00328728	**
LPC18:0	1.43829	0.000870757	**
LPC18:1	1.32588	0.00262144	**

## Sheet: AT
metabolites	p
carnitineC18:2	0.0944663
carnitineC18:1	0.193113
carnitineC18:0	0.582018
carnitineC16:2	0.218774
carnitineC16:1	0.11522
carnitineC16:0	0.360166
carnitineC10:3	0.87146
γ-Glu-Leu	0.37926
β-Nicotyrine	0.763167
β-gentiobiose	0.0388178
valine	0.223173
Valerylcarnitine	0.94137
trans-Vaccenicacid	0.69199
Trans-3'-hydroxycotinine	0.754603
Tetradecenoylcarnitine	0.906822
Tetradecenoylcarnitine	0.729858
Tetradecanoylcarnitine	0.902829
Tetradecadiencarnitine	0.277994
Stearidonicacid	0.318193
stearamide	0.0826969
SPHINGOSINE-1-PHOSPHATE	0.935463
SM36:2	0.350045
SM36:1	0.289486
SM35:2	0.71374
SM35:1	0.2981
SM34:2	0.448423
SM34:1	0.163748
SM33:2	0.602401
SM33:1	0.47364
SM32:2	0.683632
SM32:1	0.255752
SM31:1	0.407288
pyrrolidine	0.950535
propionyl-L-carnitine	0.849338
Phe-Phe	0.530586
PhenylacetylL-glutamine	0.386124
PEO-36:5	0.50802
PEO-34:3	0.054065
PE38:6	0.787957
PE38:4	0.129679
PE34:2	0.496668
PCO-36:5	0.54478
PC38:6	0.619481
PC38:5	0.596852
PC38:4	0.402627
PC38:3	0.360272
PC36:6	0.223097
PC36:5	0.811571
PC36:5	0.388966
PC36:4	0.747725
PC36:3	0.355772
PC36:2	0.179423
PC34:4	0.393989
PC34:3	0.199655
PC34:2	0.050284
PC34:1	0.832825
PC33:2	0.395518
PC32:2	0.777456
PC32:1	0.590864
PC32:0	0.549976
PC30:0	0.98362
Palmitoleicacid	0.740326
Palmiticacid	0.544539
Oleamide	0.248945
OFLOXACIN	0.163679
Octanoylcarnitine	0.184448
methylheptadecanoate	0.594019
Methylarachidonate	0.540363
MAG20:3	0.523513
MAG18:1	0.833661
L-tyrosine	0.187148
L-Tryptophan	0.346265
L-Phenylalanine	0.919214
LPE22:6	0.062908
LPE22:5	0.0179212
LPE22:4	0.0908005
LPE20:5	0.386392
LPE20:4	0.0170198
LPE20:3	0.0325212
LPE18:3	0.45247
LPE18:2	0.541902
LPE18:1	0.57505
LPE18:0	0.0463874
LPE16:0	0.0276122
LPC18:1	0.584587
LPC18:0	0.414129
LPCO-18:1	0.384444
LPCO-18:0	0.422712
LPCO-16:1	0.344349
LPCO-16:0	0.668021
LPC22:6	0.749547
LPC22:5	0.0549404
LPC22:4	0.0554337
LPC20:5	0.870805
LPC20:4	0.027451
LPC20:3	0.203717
LPC20:2	0.16538
LPC20:1	0.0414041
LPC18:3	0.841834
LPC18:2	0.541167
LPC17:0	0.33143
LPC16:1	0.89006
LPC16:0	0.276558
LPC15:0	0.098625
LPC14:0	0.326597
L-kynurenine	0.45834
L-Isoleucine	0.184448
Linolenicacid	0.65505
Linoleicacid	0.816734
L-Carnitine	0.264331
kynurenicacid	0.973766
Indoline	0.834737
Indolelacticacid	0.749097
Hypoxanthine	0.0748057
Hydrocortisone	0.424088
Hippuricacid	0.905593
Hexanoylcarnitine	0.371435
Hexadecanamide	0.146816
Glycocholicacid	0.37442
Glycerol1-hexadecanoate	0.975132
GluPhe	0.39862
GCDCA	0.254723
Fattyamide C20:0	0.223982
fattyamideC20:1	0.501523
Erucamide	0.242658
epsiloncaprolactam	0.244798
Eicosapentaenoicacid	0.202669
D-pipecolinicacid	0.194915
Docosahexaenoicacid	0.294353
DL-Glutamicacid	0.635551
Di-n-butylphthalate	0.700531
deoxycholicacid	0.671386
Decenoylcarnitine	0.371376
Decanoylcarnitine	0.187001
Decadienoylcarnitine	0.865968
D(-)-Arginine	0.561608
creatinine	0.666336
Creatine	0.587799
cis-8,11,14-Eicosatrienoicacid	0.443195
cis-11,14-Eicosadienoicacid	0.769281
Choline	0.907336
Caffeine	0.109756
Butyrylcarnitine	0.825491
Biliverdin	0.303479
biliverdin	0.447574
AspPhe	0.447075
Arachidonicacid	0.133638
all-cis-4,7,10,13,16-Docosapentaenoicacid	0.20316
Acetylcarnitine	0.444399
Acetaminophenglucuronide	0.505975
5-Methoxysalicylicacid	0.774569
5-Hydroxyindole	0.756478
5-Formylsalicylicacid	0.324161
4-hydroxyquinoline	0.6976
4-hydroxy-3-methoxy-cinnamaldehyde	0.0533844
2-Phenylglycine	0.54372
2-Phenylacetamide	0.344959
2-Octenoylcarnitine	0.596655
1-Linoleoyl-rac-glycerol	0.606314
1-Hexadecanol	0.877657
1-Amlnocydohexanecarboxylicacid	0.434116
1,7-Dimethylxanthine	0.103063
glycocholate	0.224578
Acetaminophen	0.753886

## Sheet: BT
Var ID (Primary)	M2.VIPpred	p
LPC 16:0	2.77686	0.0334482	*
carnitine C18:2	1.73169	0.0394592	*
LPC 20:4	1.36711	0.0464666	*
PE 38:6	1.12535	0.00970917	**

## Sheet: DT
Var ID (Primary)	M2.VIPpred	p
FFA 18:2	5.42378	0.001	**
FFA 18:1	5.10205	0.002	**
FFA 16:0	2.85298	0.001	**
FFA 18:3	1.91513	0.003	**
FFA 22:4	1.80786	0.009	**
FFA 18:0	1.72334	0.022	*
FFA 16:1	1.29462	0.031	*
FFA 20:4	1.27531	0.006	**

## Sheet: total
NA		NB		NC		ND		NT		BT		DT
LPC18:0	**	FFA 22:4	**	FFA 22:4	*	FFA 18:2	**	FFA 22:4	**	LPC 16:0	*	FFA 18:2	**
PC 34:2	*	FFA 18:0	**	FFA 18:0	*	FFA 18:1	**	FFA 16:0	*	LPC 20:4	*	FFA 18:1	**
FFA 18:0	*	FFA 16:0	**	FFA 16:0	**	PC 34:2	*	PC 34:1	*	PE 38:6	**	FFA 16:0	**
FFA 22:4	*	LPC 16:0	**	LPC 16:0	**	PC 36:3	*	FFA 18:0	*			FFA 18:3	**
PC 34:1	**	LPC18:0	**	LPC18:0	**	PC 34:1	**	PC 32:1	**			FFA 22:4	**
LPC 16:0	*	PC 36:5	**	PC 36:5	**	PC 32:1	**	LPC18:0	**			FFA 18:0	*
FFA 16:1	*	LPC18:1	**	LPC18:1	**	FFA 18:3	**	LPC18:1	**			FFA 16:1	*
PC 32:1	**	LPC 18:2	*	LPC 18:2	*	FFA 22:6	**					FFA 20:4	**
PC 34:3	*					FFA 20:4	**
LPC18:1	*					LPC18:0	*
						PC 38:4	*
						PC 34:3	*
